# Supplementary material for: Static palpation ain’t easy: Evaluating palpation precision using a topographical map of the lumbar spine as a reference
Source: PLoS One. 2024 May 30;19(5):e0304571. doi: 10.1371/journal.pone.0304571 (PMC11139336; doi:10.1371/journal.pone.0304571)
Supplement: S7 File — (CSV) [file pone.0304571.s007.csv]

	ID	Clinician	Difference	time	Level	Length	N_clinicians	Sex	Race	Age	BMI	Shifts
1	oMYNkq	R3XaJOzrmB	10	Week 0.5	S1	7	3	Male	Non white	37	31	2
2	oMYNkq	R3XaJOzrmB	7	Week 0.5	L5	7	3	Male	Non white	37	31	2
3	oMYNkq	R3XaJOzrmB	5	Week 0.5	L4	7	3	Male	Non white	37	31	2
4	oMYNkq	R3XaJOzrmB	5	Week 0.5	L3	7	3	Male	Non white	37	31	2
5	oMYNkq	R3XaJOzrmB	7	Week 0.5	L2	7	3	Male	Non white	37	31	2
6	oMYNkq	R3XaJOzrmB	9	Week 0.5	L1	7	3	Male	Non white	37	31	2
7	oMYNkq	R3XaJOzrmB	17	Week 0.5	T12	7	3	Male	Non white	37	31	2
8	oMYNkq	R3XaJOzrmB	14	Week 1	S1	4	3	Male	Non white	37	31	2
9	oMYNkq	R3XaJOzrmB	13	Week 1	L5	4	3	Male	Non white	37	31	2
10	oMYNkq	R3XaJOzrmB	7	Week 1	L4	4	3	Male	Non white	37	31	2
11	oMYNkq	R3XaJOzrmB	4	Week 1	L3	4	3	Male	Non white	37	31	2
12	oMYNkq	R3XaJOzrmB	5	Week 1	L2	4	3	Male	Non white	37	31	2
13	oMYNkq	R3XaJOzrmB	7	Week 1	L1	4	3	Male	Non white	37	31	2
14	oMYNkq	R3XaJOzrmB	10	Week 1	T12	4	3	Male	Non white	37	31	2
15	oMYNkq	VVu4l6HJD4	12	Week 4	S1	4	3	Male	Non white	37	31	2
16	oMYNkq	VVu4l6HJD4	10	Week 4	L5	4	3	Male	Non white	37	31	2
17	oMYNkq	VVu4l6HJD4	9	Week 4	L4	4	3	Male	Non white	37	31	2
18	oMYNkq	VVu4l6HJD4	11	Week 4	L3	4	3	Male	Non white	37	31	2
19	oMYNkq	VVu4l6HJD4	8	Week 4	L2	4	3	Male	Non white	37	31	2
20	oMYNkq	VVu4l6HJD4	7	Week 4	L1	4	3	Male	Non white	37	31	2
21	oMYNkq	VVu4l6HJD4	16	Week 4	T12	4	3	Male	Non white	37	31	2
22	oMYNkq	VVu4l6HJD4	NA	Week 12	S1	NA	3	Male	Non white	37	31	2
23	oMYNkq	VVu4l6HJD4	NA	Week 12	L5	NA	3	Male	Non white	37	31	2
24	oMYNkq	VVu4l6HJD4	NA	Week 12	L4	NA	3	Male	Non white	37	31	2
25	oMYNkq	VVu4l6HJD4	NA	Week 12	L3	NA	3	Male	Non white	37	31	2
26	oMYNkq	VVu4l6HJD4	NA	Week 12	L2	NA	3	Male	Non white	37	31	2
27	oMYNkq	VVu4l6HJD4	NA	Week 12	L1	NA	3	Male	Non white	37	31	2
28	oMYNkq	VVu4l6HJD4	NA	Week 12	T12	NA	3	Male	Non white	37	31	2
29	9HjICH	bfKnniOXoI	18	Week 0.5	S1	11	2	Female	Non white	59	19.1	1
30	9HjICH	bfKnniOXoI	17	Week 0.5	L5	11	2	Female	Non white	59	19.1	1
31	9HjICH	bfKnniOXoI	21	Week 0.5	L4	11	2	Female	Non white	59	19.1	1
32	9HjICH	bfKnniOXoI	33	Week 0.5	L3	11	2	Female	Non white	59	19.1	1
33	9HjICH	bfKnniOXoI	32	Week 0.5	L2	11	2	Female	Non white	59	19.1	1
34	9HjICH	bfKnniOXoI	34	Week 0.5	L1	11	2	Female	Non white	59	19.1	1
35	9HjICH	bfKnniOXoI	29	Week 0.5	T12	11	2	Female	Non white	59	19.1	1
36	9HjICH	bfKnniOXoI	26	Week 1	S1	7	2	Female	Non white	59	19.1	1
37	9HjICH	bfKnniOXoI	23	Week 1	L5	7	2	Female	Non white	59	19.1	1
38	9HjICH	bfKnniOXoI	27	Week 1	L4	7	2	Female	Non white	59	19.1	1
39	9HjICH	bfKnniOXoI	39	Week 1	L3	7	2	Female	Non white	59	19.1	1
40	9HjICH	bfKnniOXoI	35	Week 1	L2	7	2	Female	Non white	59	19.1	1
41	9HjICH	bfKnniOXoI	37	Week 1	L1	7	2	Female	Non white	59	19.1	1
42	9HjICH	bfKnniOXoI	33	Week 1	T12	7	2	Female	Non white	59	19.1	1
43	9HjICH	R3XaJOzrmB	10	Week 4	S1	16	2	Female	Non white	59	19.1	1
44	9HjICH	R3XaJOzrmB	9	Week 4	L5	16	2	Female	Non white	59	19.1	1
45	9HjICH	R3XaJOzrmB	3	Week 4	L4	16	2	Female	Non white	59	19.1	1
46	9HjICH	R3XaJOzrmB	0	Week 4	L3	16	2	Female	Non white	59	19.1	1
47	9HjICH	R3XaJOzrmB	12	Week 4	L2	16	2	Female	Non white	59	19.1	1
48	9HjICH	R3XaJOzrmB	26	Week 4	L1	16	2	Female	Non white	59	19.1	1
49	9HjICH	R3XaJOzrmB	26	Week 4	T12	16	2	Female	Non white	59	19.1	1
50	9HjICH	R3XaJOzrmB	11	Week 12	S1	1	2	Female	Non white	59	19.1	1
51	9HjICH	R3XaJOzrmB	12	Week 12	L5	1	2	Female	Non white	59	19.1	1
52	9HjICH	R3XaJOzrmB	11	Week 12	L4	1	2	Female	Non white	59	19.1	1
53	9HjICH	R3XaJOzrmB	6	Week 12	L3	1	2	Female	Non white	59	19.1	1
54	9HjICH	R3XaJOzrmB	6	Week 12	L2	1	2	Female	Non white	59	19.1	1
55	9HjICH	R3XaJOzrmB	7	Week 12	L1	1	2	Female	Non white	59	19.1	1
56	9HjICH	R3XaJOzrmB	10	Week 12	T12	1	2	Female	Non white	59	19.1	1
57	Sr5WZr	QssUVqwEdS	11	Week 0.5	S1	2	2	Female	White	39	36.6	1
58	Sr5WZr	QssUVqwEdS	9	Week 0.5	L5	2	2	Female	White	39	36.6	1
59	Sr5WZr	QssUVqwEdS	10	Week 0.5	L4	2	2	Female	White	39	36.6	1
60	Sr5WZr	QssUVqwEdS	8	Week 0.5	L3	2	2	Female	White	39	36.6	1
61	Sr5WZr	QssUVqwEdS	10	Week 0.5	L2	2	2	Female	White	39	36.6	1
62	Sr5WZr	QssUVqwEdS	7	Week 0.5	L1	2	2	Female	White	39	36.6	1
63	Sr5WZr	QssUVqwEdS	9	Week 0.5	T12	2	2	Female	White	39	36.6	1
64	Sr5WZr	QssUVqwEdS	3	Week 1	S1	6	2	Female	White	39	36.6	1
65	Sr5WZr	QssUVqwEdS	0	Week 1	L5	6	2	Female	White	39	36.6	1
66	Sr5WZr	QssUVqwEdS	3	Week 1	L4	6	2	Female	White	39	36.6	1
67	Sr5WZr	QssUVqwEdS	1	Week 1	L3	6	2	Female	White	39	36.6	1
68	Sr5WZr	QssUVqwEdS	2	Week 1	L2	6	2	Female	White	39	36.6	1
69	Sr5WZr	QssUVqwEdS	2	Week 1	L1	6	2	Female	White	39	36.6	1
70	Sr5WZr	QssUVqwEdS	3	Week 1	T12	6	2	Female	White	39	36.6	1
71	Sr5WZr	QssUVqwEdS	7	Week 4	S1	18	2	Female	White	39	36.6	1
72	Sr5WZr	QssUVqwEdS	10	Week 4	L5	18	2	Female	White	39	36.6	1
73	Sr5WZr	QssUVqwEdS	13	Week 4	L4	18	2	Female	White	39	36.6	1
74	Sr5WZr	QssUVqwEdS	16	Week 4	L3	18	2	Female	White	39	36.6	1
75	Sr5WZr	QssUVqwEdS	15	Week 4	L2	18	2	Female	White	39	36.6	1
76	Sr5WZr	QssUVqwEdS	14	Week 4	L1	18	2	Female	White	39	36.6	1
77	Sr5WZr	QssUVqwEdS	25	Week 4	T12	18	2	Female	White	39	36.6	1
78	Sr5WZr	R3XaJOzrmB	4	Week 12	S1	19	2	Female	White	39	36.6	1
79	Sr5WZr	R3XaJOzrmB	6	Week 12	L5	19	2	Female	White	39	36.6	1
80	Sr5WZr	R3XaJOzrmB	3	Week 12	L4	19	2	Female	White	39	36.6	1
81	Sr5WZr	R3XaJOzrmB	3	Week 12	L3	19	2	Female	White	39	36.6	1
82	Sr5WZr	R3XaJOzrmB	3	Week 12	L2	19	2	Female	White	39	36.6	1
83	Sr5WZr	R3XaJOzrmB	5	Week 12	L1	19	2	Female	White	39	36.6	1
84	Sr5WZr	R3XaJOzrmB	15	Week 12	T12	19	2	Female	White	39	36.6	1
85	7V4TNi	QssUVqwEdS	7	Week 0.5	S1	6	2	Male	Non white	34	23.7	1
86	7V4TNi	QssUVqwEdS	12	Week 0.5	L5	6	2	Male	Non white	34	23.7	1
87	7V4TNi	QssUVqwEdS	9	Week 0.5	L4	6	2	Male	Non white	34	23.7	1
88	7V4TNi	QssUVqwEdS	8	Week 0.5	L3	6	2	Male	Non white	34	23.7	1
89	7V4TNi	QssUVqwEdS	4	Week 0.5	L2	6	2	Male	Non white	34	23.7	1
90	7V4TNi	QssUVqwEdS	7	Week 0.5	L1	6	2	Male	Non white	34	23.7	1
91	7V4TNi	QssUVqwEdS	1	Week 0.5	T12	6	2	Male	Non white	34	23.7	1
92	7V4TNi	QssUVqwEdS	1	Week 1	S1	19	2	Male	Non white	34	23.7	1
93	7V4TNi	QssUVqwEdS	7	Week 1	L5	19	2	Male	Non white	34	23.7	1
94	7V4TNi	QssUVqwEdS	10	Week 1	L4	19	2	Male	Non white	34	23.7	1
95	7V4TNi	QssUVqwEdS	13	Week 1	L3	19	2	Male	Non white	34	23.7	1
96	7V4TNi	QssUVqwEdS	13	Week 1	L2	19	2	Male	Non white	34	23.7	1
97	7V4TNi	QssUVqwEdS	12	Week 1	L1	19	2	Male	Non white	34	23.7	1
98	7V4TNi	QssUVqwEdS	20	Week 1	T12	19	2	Male	Non white	34	23.7	1
99	7V4TNi	bfKnniOXoI	2	Week 4	S1	17	2	Male	Non white	34	23.7	1
100	7V4TNi	bfKnniOXoI	5	Week 4	L5	17	2	Male	Non white	34	23.7	1
101	7V4TNi	bfKnniOXoI	9	Week 4	L4	17	2	Male	Non white	34	23.7	1
102	7V4TNi	bfKnniOXoI	14	Week 4	L3	17	2	Male	Non white	34	23.7	1
103	7V4TNi	bfKnniOXoI	19	Week 4	L2	17	2	Male	Non white	34	23.7	1
104	7V4TNi	bfKnniOXoI	18	Week 4	L1	17	2	Male	Non white	34	23.7	1
105	7V4TNi	bfKnniOXoI	19	Week 4	T12	17	2	Male	Non white	34	23.7	1
106	7V4TNi	bfKnniOXoI	17	Week 12	S1	9	2	Male	Non white	34	23.7	1
107	7V4TNi	bfKnniOXoI	3	Week 12	L5	9	2	Male	Non white	34	23.7	1
108	7V4TNi	bfKnniOXoI	5	Week 12	L4	9	2	Male	Non white	34	23.7	1
109	7V4TNi	bfKnniOXoI	5	Week 12	L3	9	2	Male	Non white	34	23.7	1
110	7V4TNi	bfKnniOXoI	1	Week 12	L2	9	2	Male	Non white	34	23.7	1
111	7V4TNi	bfKnniOXoI	3	Week 12	L1	9	2	Male	Non white	34	23.7	1
112	7V4TNi	bfKnniOXoI	2	Week 12	T12	9	2	Male	Non white	34	23.7	1
113	1978Uo	bfKnniOXoI	12	Week 0.5	S1	17	2	Female	Non white	47	21.1	1
114	1978Uo	bfKnniOXoI	10	Week 0.5	L5	17	2	Female	Non white	47	21.1	1
115	1978Uo	bfKnniOXoI	4	Week 0.5	L4	17	2	Female	Non white	47	21.1	1
116	1978Uo	bfKnniOXoI	5	Week 0.5	L3	17	2	Female	Non white	47	21.1	1
117	1978Uo	bfKnniOXoI	2	Week 0.5	L2	17	2	Female	Non white	47	21.1	1
118	1978Uo	bfKnniOXoI	1	Week 0.5	L1	17	2	Female	Non white	47	21.1	1
119	1978Uo	bfKnniOXoI	5	Week 0.5	T12	17	2	Female	Non white	47	21.1	1
120	1978Uo	bfKnniOXoI	16	Week 1	S1	15	2	Female	Non white	47	21.1	1
121	1978Uo	bfKnniOXoI	17	Week 1	L5	15	2	Female	Non white	47	21.1	1
122	1978Uo	bfKnniOXoI	20	Week 1	L4	15	2	Female	Non white	47	21.1	1
123	1978Uo	bfKnniOXoI	20	Week 1	L3	15	2	Female	Non white	47	21.1	1
124	1978Uo	bfKnniOXoI	22	Week 1	L2	15	2	Female	Non white	47	21.1	1
125	1978Uo	bfKnniOXoI	12	Week 1	L1	15	2	Female	Non white	47	21.1	1
126	1978Uo	bfKnniOXoI	1	Week 1	T12	15	2	Female	Non white	47	21.1	1
127	1978Uo	QssUVqwEdS	5	Week 4	S1	28	2	Female	Non white	47	21.1	1
128	1978Uo	QssUVqwEdS	13	Week 4	L5	28	2	Female	Non white	47	21.1	1
129	1978Uo	QssUVqwEdS	15	Week 4	L4	28	2	Female	Non white	47	21.1	1
130	1978Uo	QssUVqwEdS	20	Week 4	L3	28	2	Female	Non white	47	21.1	1
131	1978Uo	QssUVqwEdS	25	Week 4	L2	28	2	Female	Non white	47	21.1	1
132	1978Uo	QssUVqwEdS	33	Week 4	L1	28	2	Female	Non white	47	21.1	1
133	1978Uo	QssUVqwEdS	33	Week 4	T12	28	2	Female	Non white	47	21.1	1
134	1978Uo	QssUVqwEdS	13	Week 12	S1	52	2	Female	Non white	47	21.1	1
135	1978Uo	QssUVqwEdS	24	Week 12	L5	52	2	Female	Non white	47	21.1	1
136	1978Uo	QssUVqwEdS	24	Week 12	L4	52	2	Female	Non white	47	21.1	1
137	1978Uo	QssUVqwEdS	15	Week 12	L3	52	2	Female	Non white	47	21.1	1
138	1978Uo	QssUVqwEdS	12	Week 12	L2	52	2	Female	Non white	47	21.1	1
139	1978Uo	QssUVqwEdS	5	Week 12	L1	52	2	Female	Non white	47	21.1	1
140	1978Uo	QssUVqwEdS	16	Week 12	T12	52	2	Female	Non white	47	21.1	1
141	0wSSsA	VVu4l6HJD4	2	Week 0.5	S1	12	3	Female	Unknown/more than one race	23	24.1	4
142	0wSSsA	VVu4l6HJD4	1	Week 0.5	L5	12	3	Female	Unknown/more than one race	23	24.1	4
143	0wSSsA	VVu4l6HJD4	3	Week 0.5	L4	12	3	Female	Unknown/more than one race	23	24.1	4
144	0wSSsA	VVu4l6HJD4	3	Week 0.5	L3	12	3	Female	Unknown/more than one race	23	24.1	4
145	0wSSsA	VVu4l6HJD4	2	Week 0.5	L2	12	3	Female	Unknown/more than one race	23	24.1	4
146	0wSSsA	VVu4l6HJD4	4	Week 0.5	L1	12	3	Female	Unknown/more than one race	23	24.1	4
147	0wSSsA	VVu4l6HJD4	14	Week 0.5	T12	12	3	Female	Unknown/more than one race	23	24.1	4
148	0wSSsA	XFnf4yNgsf	3	Week 1	S1	12	3	Female	Unknown/more than one race	23	24.1	4
149	0wSSsA	XFnf4yNgsf	3	Week 1	L5	12	3	Female	Unknown/more than one race	23	24.1	4
150	0wSSsA	XFnf4yNgsf	6	Week 1	L4	12	3	Female	Unknown/more than one race	23	24.1	4
151	0wSSsA	XFnf4yNgsf	6	Week 1	L3	12	3	Female	Unknown/more than one race	23	24.1	4
152	0wSSsA	XFnf4yNgsf	7	Week 1	L2	12	3	Female	Unknown/more than one race	23	24.1	4
153	0wSSsA	XFnf4yNgsf	3	Week 1	L1	12	3	Female	Unknown/more than one race	23	24.1	4
154	0wSSsA	XFnf4yNgsf	9	Week 1	T12	12	3	Female	Unknown/more than one race	23	24.1	4
155	0wSSsA	bfKnniOXoI	7	Week 4	S1	24	3	Female	Unknown/more than one race	23	24.1	4
156	0wSSsA	bfKnniOXoI	6	Week 4	L5	24	3	Female	Unknown/more than one race	23	24.1	4
157	0wSSsA	bfKnniOXoI	2	Week 4	L4	24	3	Female	Unknown/more than one race	23	24.1	4
158	0wSSsA	bfKnniOXoI	5	Week 4	L3	24	3	Female	Unknown/more than one race	23	24.1	4
159	0wSSsA	bfKnniOXoI	6	Week 4	L2	24	3	Female	Unknown/more than one race	23	24.1	4
160	0wSSsA	bfKnniOXoI	7	Week 4	L1	24	3	Female	Unknown/more than one race	23	24.1	4
161	0wSSsA	bfKnniOXoI	17	Week 4	T12	24	3	Female	Unknown/more than one race	23	24.1	4
162	0wSSsA	VVu4l6HJD4	9	Week 12	S1	32	3	Female	Unknown/more than one race	23	24.1	4
163	0wSSsA	VVu4l6HJD4	9	Week 12	L5	32	3	Female	Unknown/more than one race	23	24.1	4
164	0wSSsA	VVu4l6HJD4	7	Week 12	L4	32	3	Female	Unknown/more than one race	23	24.1	4
165	0wSSsA	VVu4l6HJD4	0	Week 12	L3	32	3	Female	Unknown/more than one race	23	24.1	4
166	0wSSsA	VVu4l6HJD4	9	Week 12	L2	32	3	Female	Unknown/more than one race	23	24.1	4
167	0wSSsA	VVu4l6HJD4	15	Week 12	L1	32	3	Female	Unknown/more than one race	23	24.1	4
168	0wSSsA	VVu4l6HJD4	23	Week 12	T12	32	3	Female	Unknown/more than one race	23	24.1	4
169	fcOz0M	XFnf4yNgsf	7	Week 0.5	S1	1	3	Male	Non white	29	28.7	3
170	fcOz0M	XFnf4yNgsf	10	Week 0.5	L5	1	3	Male	Non white	29	28.7	3
171	fcOz0M	XFnf4yNgsf	14	Week 0.5	L4	1	3	Male	Non white	29	28.7	3
172	fcOz0M	XFnf4yNgsf	16	Week 0.5	L3	1	3	Male	Non white	29	28.7	3
173	fcOz0M	XFnf4yNgsf	12	Week 0.5	L2	1	3	Male	Non white	29	28.7	3
174	fcOz0M	XFnf4yNgsf	9	Week 0.5	L1	1	3	Male	Non white	29	28.7	3
175	fcOz0M	XFnf4yNgsf	6	Week 0.5	T12	1	3	Male	Non white	29	28.7	3
176	fcOz0M	R3XaJOzrmB	30	Week 1	S1	20	3	Male	Non white	29	28.7	3
177	fcOz0M	R3XaJOzrmB	18	Week 1	L5	20	3	Male	Non white	29	28.7	3
178	fcOz0M	R3XaJOzrmB	13	Week 1	L4	20	3	Male	Non white	29	28.7	3
179	fcOz0M	R3XaJOzrmB	11	Week 1	L3	20	3	Male	Non white	29	28.7	3
180	fcOz0M	R3XaJOzrmB	8	Week 1	L2	20	3	Male	Non white	29	28.7	3
181	fcOz0M	R3XaJOzrmB	11	Week 1	L1	20	3	Male	Non white	29	28.7	3
182	fcOz0M	R3XaJOzrmB	10	Week 1	T12	20	3	Male	Non white	29	28.7	3
183	fcOz0M	VVu4l6HJD4	3	Week 4	S1	9	3	Male	Non white	29	28.7	3
184	fcOz0M	VVu4l6HJD4	7	Week 4	L5	9	3	Male	Non white	29	28.7	3
185	fcOz0M	VVu4l6HJD4	4	Week 4	L4	9	3	Male	Non white	29	28.7	3
186	fcOz0M	VVu4l6HJD4	2	Week 4	L3	9	3	Male	Non white	29	28.7	3
187	fcOz0M	VVu4l6HJD4	1	Week 4	L2	9	3	Male	Non white	29	28.7	3
188	fcOz0M	VVu4l6HJD4	4	Week 4	L1	9	3	Male	Non white	29	28.7	3
189	fcOz0M	VVu4l6HJD4	6	Week 4	T12	9	3	Male	Non white	29	28.7	3
190	fcOz0M	VVu4l6HJD4	35	Week 12	S1	3	3	Male	Non white	29	28.7	3
191	fcOz0M	VVu4l6HJD4	31	Week 12	L5	3	3	Male	Non white	29	28.7	3
192	fcOz0M	VVu4l6HJD4	29	Week 12	L4	3	3	Male	Non white	29	28.7	3
193	fcOz0M	VVu4l6HJD4	35	Week 12	L3	3	3	Male	Non white	29	28.7	3
194	fcOz0M	VVu4l6HJD4	35	Week 12	L2	3	3	Male	Non white	29	28.7	3
195	fcOz0M	VVu4l6HJD4	33	Week 12	L1	3	3	Male	Non white	29	28.7	3
196	fcOz0M	VVu4l6HJD4	38	Week 12	T12	3	3	Male	Non white	29	28.7	3
197	jCOD1H	bfKnniOXoI	12	Week 0.5	S1	3	2	Male	White	44	23.1	1
198	jCOD1H	bfKnniOXoI	8	Week 0.5	L5	3	2	Male	White	44	23.1	1
199	jCOD1H	bfKnniOXoI	4	Week 0.5	L4	3	2	Male	White	44	23.1	1
200	jCOD1H	bfKnniOXoI	3	Week 0.5	L3	3	2	Male	White	44	23.1	1
201	jCOD1H	bfKnniOXoI	10	Week 0.5	L2	3	2	Male	White	44	23.1	1
202	jCOD1H	bfKnniOXoI	12	Week 0.5	L1	3	2	Male	White	44	23.1	1
203	jCOD1H	bfKnniOXoI	9	Week 0.5	T12	3	2	Male	White	44	23.1	1
204	jCOD1H	bfKnniOXoI	6	Week 1	S1	27	2	Male	White	44	23.1	1
205	jCOD1H	bfKnniOXoI	12	Week 1	L5	27	2	Male	White	44	23.1	1
206	jCOD1H	bfKnniOXoI	17	Week 1	L4	27	2	Male	White	44	23.1	1
207	jCOD1H	bfKnniOXoI	24	Week 1	L3	27	2	Male	White	44	23.1	1
208	jCOD1H	bfKnniOXoI	27	Week 1	L2	27	2	Male	White	44	23.1	1
209	jCOD1H	bfKnniOXoI	29	Week 1	L1	27	2	Male	White	44	23.1	1
210	jCOD1H	bfKnniOXoI	33	Week 1	T12	27	2	Male	White	44	23.1	1
211	jCOD1H	QssUVqwEdS	21	Week 4	S1	32	2	Male	White	44	23.1	1
212	jCOD1H	QssUVqwEdS	18	Week 4	L5	32	2	Male	White	44	23.1	1
213	jCOD1H	QssUVqwEdS	4	Week 4	L4	32	2	Male	White	44	23.1	1
214	jCOD1H	QssUVqwEdS	0	Week 4	L3	32	2	Male	White	44	23.1	1
215	jCOD1H	QssUVqwEdS	9	Week 4	L2	32	2	Male	White	44	23.1	1
216	jCOD1H	QssUVqwEdS	10	Week 4	L1	32	2	Male	White	44	23.1	1
217	jCOD1H	QssUVqwEdS	11	Week 4	T12	32	2	Male	White	44	23.1	1
218	jCOD1H	QssUVqwEdS	14	Week 12	S1	8	2	Male	White	44	23.1	1
219	jCOD1H	QssUVqwEdS	30	Week 12	L5	8	2	Male	White	44	23.1	1
220	jCOD1H	QssUVqwEdS	41	Week 12	L4	8	2	Male	White	44	23.1	1
221	jCOD1H	QssUVqwEdS	42	Week 12	L3	8	2	Male	White	44	23.1	1
222	jCOD1H	QssUVqwEdS	38	Week 12	L2	8	2	Male	White	44	23.1	1
223	jCOD1H	QssUVqwEdS	35	Week 12	L1	8	2	Male	White	44	23.1	1
224	jCOD1H	QssUVqwEdS	47	Week 12	T12	8	2	Male	White	44	23.1	1
225	gCJRnq	VVu4l6HJD4	1	Week 0.5	S1	24	4	Male	White	53	30.7	3
226	gCJRnq	VVu4l6HJD4	3	Week 0.5	L5	24	4	Male	White	53	30.7	3
227	gCJRnq	VVu4l6HJD4	1	Week 0.5	L4	24	4	Male	White	53	30.7	3
228	gCJRnq	VVu4l6HJD4	2	Week 0.5	L3	24	4	Male	White	53	30.7	3
229	gCJRnq	VVu4l6HJD4	24	Week 0.5	L2	24	4	Male	White	53	30.7	3
230	gCJRnq	VVu4l6HJD4	25	Week 0.5	L1	24	4	Male	White	53	30.7	3
231	gCJRnq	VVu4l6HJD4	23	Week 0.5	T12	24	4	Male	White	53	30.7	3
232	gCJRnq	bfKnniOXoI	0	Week 1	S1	29	4	Male	White	53	30.7	3
233	gCJRnq	bfKnniOXoI	3	Week 1	L5	29	4	Male	White	53	30.7	3
234	gCJRnq	bfKnniOXoI	2	Week 1	L4	29	4	Male	White	53	30.7	3
235	gCJRnq	bfKnniOXoI	8	Week 1	L3	29	4	Male	White	53	30.7	3
236	gCJRnq	bfKnniOXoI	31	Week 1	L2	29	4	Male	White	53	30.7	3
237	gCJRnq	bfKnniOXoI	31	Week 1	L1	29	4	Male	White	53	30.7	3
238	gCJRnq	bfKnniOXoI	29	Week 1	T12	29	4	Male	White	53	30.7	3
239	gCJRnq	QssUVqwEdS	9	Week 4	S1	19	4	Male	White	53	30.7	3
240	gCJRnq	QssUVqwEdS	10	Week 4	L5	19	4	Male	White	53	30.7	3
241	gCJRnq	QssUVqwEdS	7	Week 4	L4	19	4	Male	White	53	30.7	3
242	gCJRnq	QssUVqwEdS	18	Week 4	L3	19	4	Male	White	53	30.7	3
243	gCJRnq	QssUVqwEdS	9	Week 4	L2	19	4	Male	White	53	30.7	3
244	gCJRnq	QssUVqwEdS	18	Week 4	L1	19	4	Male	White	53	30.7	3
245	gCJRnq	QssUVqwEdS	28	Week 4	T12	19	4	Male	White	53	30.7	3
246	gCJRnq	QssUVqwEdS	18	Week 12	S1	12	4	Male	White	53	30.7	3
247	gCJRnq	QssUVqwEdS	13	Week 12	L5	12	4	Male	White	53	30.7	3
248	gCJRnq	QssUVqwEdS	10	Week 12	L4	12	4	Male	White	53	30.7	3
249	gCJRnq	QssUVqwEdS	10	Week 12	L3	12	4	Male	White	53	30.7	3
250	gCJRnq	QssUVqwEdS	1	Week 12	L2	12	4	Male	White	53	30.7	3
251	gCJRnq	QssUVqwEdS	3	Week 12	L1	12	4	Male	White	53	30.7	3
252	gCJRnq	QssUVqwEdS	6	Week 12	T12	12	4	Male	White	53	30.7	3
253	Uie8v6	QssUVqwEdS	31	Week 0.5	S1	10	4	Male	Non white	31	26.3	4
254	Uie8v6	QssUVqwEdS	30	Week 0.5	L5	10	4	Male	Non white	31	26.3	4
255	Uie8v6	QssUVqwEdS	34	Week 0.5	L4	10	4	Male	Non white	31	26.3	4
256	Uie8v6	QssUVqwEdS	37	Week 0.5	L3	10	4	Male	Non white	31	26.3	4
257	Uie8v6	QssUVqwEdS	46	Week 0.5	L2	10	4	Male	Non white	31	26.3	4
258	Uie8v6	QssUVqwEdS	44	Week 0.5	L1	10	4	Male	Non white	31	26.3	4
259	Uie8v6	QssUVqwEdS	41	Week 0.5	T12	10	4	Male	Non white	31	26.3	4
260	Uie8v6	R3XaJOzrmB	33	Week 1	S1	13	4	Male	Non white	31	26.3	4
261	Uie8v6	R3XaJOzrmB	32	Week 1	L5	13	4	Male	Non white	31	26.3	4
262	Uie8v6	R3XaJOzrmB	38	Week 1	L4	13	4	Male	Non white	31	26.3	4
263	Uie8v6	R3XaJOzrmB	40	Week 1	L3	13	4	Male	Non white	31	26.3	4
264	Uie8v6	R3XaJOzrmB	51	Week 1	L2	13	4	Male	Non white	31	26.3	4
265	Uie8v6	R3XaJOzrmB	47	Week 1	L1	13	4	Male	Non white	31	26.3	4
266	Uie8v6	R3XaJOzrmB	46	Week 1	T12	13	4	Male	Non white	31	26.3	4
267	Uie8v6	VVu4l6HJD4	14	Week 4	S1	31	4	Male	Non white	31	26.3	4
268	Uie8v6	VVu4l6HJD4	24	Week 4	L5	31	4	Male	Non white	31	26.3	4
269	Uie8v6	VVu4l6HJD4	40	Week 4	L4	31	4	Male	Non white	31	26.3	4
270	Uie8v6	VVu4l6HJD4	43	Week 4	L3	31	4	Male	Non white	31	26.3	4
271	Uie8v6	VVu4l6HJD4	46	Week 4	L2	31	4	Male	Non white	31	26.3	4
272	Uie8v6	VVu4l6HJD4	42	Week 4	L1	31	4	Male	Non white	31	26.3	4
273	Uie8v6	VVu4l6HJD4	45	Week 4	T12	31	4	Male	Non white	31	26.3	4
274	Uie8v6	QssUVqwEdS	39	Week 12	S1	34	4	Male	Non white	31	26.3	4
275	Uie8v6	QssUVqwEdS	28	Week 12	L5	34	4	Male	Non white	31	26.3	4
276	Uie8v6	QssUVqwEdS	33	Week 12	L4	34	4	Male	Non white	31	26.3	4
277	Uie8v6	QssUVqwEdS	26	Week 12	L3	34	4	Male	Non white	31	26.3	4
278	Uie8v6	QssUVqwEdS	33	Week 12	L2	34	4	Male	Non white	31	26.3	4
279	Uie8v6	QssUVqwEdS	20	Week 12	L1	34	4	Male	Non white	31	26.3	4
280	Uie8v6	QssUVqwEdS	5	Week 12	T12	34	4	Male	Non white	31	26.3	4
281	s1XeGb	QssUVqwEdS	3	Week 0.5	S1	2	3	Female	Non white	48	18.3	3
282	s1XeGb	QssUVqwEdS	3	Week 0.5	L5	2	3	Female	Non white	48	18.3	3
283	s1XeGb	QssUVqwEdS	1	Week 0.5	L4	2	3	Female	Non white	48	18.3	3
284	s1XeGb	QssUVqwEdS	2	Week 0.5	L3	2	3	Female	Non white	48	18.3	3
285	s1XeGb	QssUVqwEdS	4	Week 0.5	L2	2	3	Female	Non white	48	18.3	3
286	s1XeGb	QssUVqwEdS	3	Week 0.5	L1	2	3	Female	Non white	48	18.3	3
287	s1XeGb	QssUVqwEdS	1	Week 0.5	T12	2	3	Female	Non white	48	18.3	3
288	s1XeGb	XFnf4yNgsf	9	Week 1	S1	2	3	Female	Non white	48	18.3	3
289	s1XeGb	XFnf4yNgsf	14	Week 1	L5	2	3	Female	Non white	48	18.3	3
290	s1XeGb	XFnf4yNgsf	10	Week 1	L4	2	3	Female	Non white	48	18.3	3
291	s1XeGb	XFnf4yNgsf	11	Week 1	L3	2	3	Female	Non white	48	18.3	3
292	s1XeGb	XFnf4yNgsf	14	Week 1	L2	2	3	Female	Non white	48	18.3	3
293	s1XeGb	XFnf4yNgsf	14	Week 1	L1	2	3	Female	Non white	48	18.3	3
294	s1XeGb	XFnf4yNgsf	11	Week 1	T12	2	3	Female	Non white	48	18.3	3
295	s1XeGb	VVu4l6HJD4	NA	Week 4	S1	NA	3	Female	Non white	48	18.3	3
296	s1XeGb	VVu4l6HJD4	NA	Week 4	L5	NA	3	Female	Non white	48	18.3	3
297	s1XeGb	VVu4l6HJD4	NA	Week 4	L4	NA	3	Female	Non white	48	18.3	3
298	s1XeGb	VVu4l6HJD4	NA	Week 4	L3	NA	3	Female	Non white	48	18.3	3
299	s1XeGb	VVu4l6HJD4	NA	Week 4	L2	NA	3	Female	Non white	48	18.3	3
300	s1XeGb	VVu4l6HJD4	NA	Week 4	L1	NA	3	Female	Non white	48	18.3	3
301	s1XeGb	VVu4l6HJD4	NA	Week 4	T12	NA	3	Female	Non white	48	18.3	3
302	s1XeGb	QssUVqwEdS	NA	Week 12	S1	NA	3	Female	Non white	48	18.3	3
303	s1XeGb	QssUVqwEdS	NA	Week 12	L5	NA	3	Female	Non white	48	18.3	3
304	s1XeGb	QssUVqwEdS	NA	Week 12	L4	NA	3	Female	Non white	48	18.3	3
305	s1XeGb	QssUVqwEdS	NA	Week 12	L3	NA	3	Female	Non white	48	18.3	3
306	s1XeGb	QssUVqwEdS	NA	Week 12	L2	NA	3	Female	Non white	48	18.3	3
307	s1XeGb	QssUVqwEdS	NA	Week 12	L1	NA	3	Female	Non white	48	18.3	3
308	s1XeGb	QssUVqwEdS	NA	Week 12	T12	NA	3	Female	Non white	48	18.3	3
309	1Cid5C	QssUVqwEdS	29	Week 0.5	S1	49	2	Male	White	34	27	1
310	1Cid5C	QssUVqwEdS	23	Week 0.5	L5	49	2	Male	White	34	27	1
311	1Cid5C	QssUVqwEdS	4	Week 0.5	L4	49	2	Male	White	34	27	1
312	1Cid5C	QssUVqwEdS	3	Week 0.5	L3	49	2	Male	White	34	27	1
313	1Cid5C	QssUVqwEdS	2	Week 0.5	L2	49	2	Male	White	34	27	1
314	1Cid5C	QssUVqwEdS	4	Week 0.5	L1	49	2	Male	White	34	27	1
315	1Cid5C	QssUVqwEdS	20	Week 0.5	T12	49	2	Male	White	34	27	1
316	1Cid5C	QssUVqwEdS	27	Week 1	S1	47	2	Male	White	34	27	1
317	1Cid5C	QssUVqwEdS	21	Week 1	L5	47	2	Male	White	34	27	1
318	1Cid5C	QssUVqwEdS	4	Week 1	L4	47	2	Male	White	34	27	1
319	1Cid5C	QssUVqwEdS	1	Week 1	L3	47	2	Male	White	34	27	1
320	1Cid5C	QssUVqwEdS	3	Week 1	L2	47	2	Male	White	34	27	1
321	1Cid5C	QssUVqwEdS	4	Week 1	L1	47	2	Male	White	34	27	1
322	1Cid5C	QssUVqwEdS	20	Week 1	T12	47	2	Male	White	34	27	1
323	1Cid5C	XFnf4yNgsf	14	Week 4	S1	27	2	Male	White	34	27	1
324	1Cid5C	XFnf4yNgsf	12	Week 4	L5	27	2	Male	White	34	27	1
325	1Cid5C	XFnf4yNgsf	11	Week 4	L4	27	2	Male	White	34	27	1
326	1Cid5C	XFnf4yNgsf	0	Week 4	L3	27	2	Male	White	34	27	1
327	1Cid5C	XFnf4yNgsf	17	Week 4	L2	27	2	Male	White	34	27	1
328	1Cid5C	XFnf4yNgsf	23	Week 4	L1	27	2	Male	White	34	27	1
329	1Cid5C	XFnf4yNgsf	13	Week 4	T12	27	2	Male	White	34	27	1
330	1Cid5C	XFnf4yNgsf	8	Week 12	S1	9	2	Male	White	34	27	1
331	1Cid5C	XFnf4yNgsf	15	Week 12	L5	9	2	Male	White	34	27	1
332	1Cid5C	XFnf4yNgsf	12	Week 12	L4	9	2	Male	White	34	27	1
333	1Cid5C	XFnf4yNgsf	22	Week 12	L3	9	2	Male	White	34	27	1
334	1Cid5C	XFnf4yNgsf	22	Week 12	L2	9	2	Male	White	34	27	1
335	1Cid5C	XFnf4yNgsf	29	Week 12	L1	9	2	Male	White	34	27	1
336	1Cid5C	XFnf4yNgsf	17	Week 12	T12	9	2	Male	White	34	27	1
337	jcsnu9	bfKnniOXoI	1	Week 0.5	S1	2	2	Female	Non white	48	20.6	1
338	jcsnu9	bfKnniOXoI	2	Week 0.5	L5	2	2	Female	Non white	48	20.6	1
339	jcsnu9	bfKnniOXoI	0	Week 0.5	L4	2	2	Female	Non white	48	20.6	1
340	jcsnu9	bfKnniOXoI	2	Week 0.5	L3	2	2	Female	Non white	48	20.6	1
341	jcsnu9	bfKnniOXoI	3	Week 0.5	L2	2	2	Female	Non white	48	20.6	1
342	jcsnu9	bfKnniOXoI	5	Week 0.5	L1	2	2	Female	Non white	48	20.6	1
343	jcsnu9	bfKnniOXoI	3	Week 0.5	T12	2	2	Female	Non white	48	20.6	1
344	jcsnu9	bfKnniOXoI	8	Week 1	S1	4	2	Female	Non white	48	20.6	1
345	jcsnu9	bfKnniOXoI	11	Week 1	L5	4	2	Female	Non white	48	20.6	1
346	jcsnu9	bfKnniOXoI	20	Week 1	L4	4	2	Female	Non white	48	20.6	1
347	jcsnu9	bfKnniOXoI	14	Week 1	L3	4	2	Female	Non white	48	20.6	1
348	jcsnu9	bfKnniOXoI	15	Week 1	L2	4	2	Female	Non white	48	20.6	1
349	jcsnu9	bfKnniOXoI	3	Week 1	L1	4	2	Female	Non white	48	20.6	1
350	jcsnu9	bfKnniOXoI	4	Week 1	T12	4	2	Female	Non white	48	20.6	1
351	jcsnu9	QssUVqwEdS	11	Week 4	S1	35	2	Female	Non white	48	20.6	1
352	jcsnu9	QssUVqwEdS	20	Week 4	L5	35	2	Female	Non white	48	20.6	1
353	jcsnu9	QssUVqwEdS	26	Week 4	L4	35	2	Female	Non white	48	20.6	1
354	jcsnu9	QssUVqwEdS	29	Week 4	L3	35	2	Female	Non white	48	20.6	1
355	jcsnu9	QssUVqwEdS	35	Week 4	L2	35	2	Female	Non white	48	20.6	1
356	jcsnu9	QssUVqwEdS	36	Week 4	L1	35	2	Female	Non white	48	20.6	1
357	jcsnu9	QssUVqwEdS	46	Week 4	T12	35	2	Female	Non white	48	20.6	1
358	jcsnu9	QssUVqwEdS	24	Week 12	S1	39	2	Female	Non white	48	20.6	1
359	jcsnu9	QssUVqwEdS	30	Week 12	L5	39	2	Female	Non white	48	20.6	1
360	jcsnu9	QssUVqwEdS	27	Week 12	L4	39	2	Female	Non white	48	20.6	1
361	jcsnu9	QssUVqwEdS	13	Week 12	L3	39	2	Female	Non white	48	20.6	1
362	jcsnu9	QssUVqwEdS	8	Week 12	L2	39	2	Female	Non white	48	20.6	1
363	jcsnu9	QssUVqwEdS	19	Week 12	L1	39	2	Female	Non white	48	20.6	1
364	jcsnu9	QssUVqwEdS	15	Week 12	T12	39	2	Female	Non white	48	20.6	1
365	XaonlW	QssUVqwEdS	11	Week 0.5	S1	6	2	Female	Unknown/more than one race	40	19.8	1
366	XaonlW	QssUVqwEdS	5	Week 0.5	L5	6	2	Female	Unknown/more than one race	40	19.8	1
367	XaonlW	QssUVqwEdS	5	Week 0.5	L4	6	2	Female	Unknown/more than one race	40	19.8	1
368	XaonlW	QssUVqwEdS	5	Week 0.5	L3	6	2	Female	Unknown/more than one race	40	19.8	1
369	XaonlW	QssUVqwEdS	26	Week 0.5	L2	6	2	Female	Unknown/more than one race	40	19.8	1
370	XaonlW	QssUVqwEdS	18	Week 0.5	L1	6	2	Female	Unknown/more than one race	40	19.8	1
371	XaonlW	QssUVqwEdS	5	Week 0.5	T12	6	2	Female	Unknown/more than one race	40	19.8	1
372	XaonlW	QssUVqwEdS	8	Week 1	S1	0	2	Female	Unknown/more than one race	40	19.8	1
373	XaonlW	QssUVqwEdS	3	Week 1	L5	0	2	Female	Unknown/more than one race	40	19.8	1
374	XaonlW	QssUVqwEdS	2	Week 1	L4	0	2	Female	Unknown/more than one race	40	19.8	1
375	XaonlW	QssUVqwEdS	6	Week 1	L3	0	2	Female	Unknown/more than one race	40	19.8	1
376	XaonlW	QssUVqwEdS	28	Week 1	L2	0	2	Female	Unknown/more than one race	40	19.8	1
377	XaonlW	QssUVqwEdS	20	Week 1	L1	0	2	Female	Unknown/more than one race	40	19.8	1
378	XaonlW	QssUVqwEdS	8	Week 1	T12	0	2	Female	Unknown/more than one race	40	19.8	1
379	XaonlW	VVu4l6HJD4	12	Week 4	S1	30	2	Female	Unknown/more than one race	40	19.8	1
380	XaonlW	VVu4l6HJD4	15	Week 4	L5	30	2	Female	Unknown/more than one race	40	19.8	1
381	XaonlW	VVu4l6HJD4	16	Week 4	L4	30	2	Female	Unknown/more than one race	40	19.8	1
382	XaonlW	VVu4l6HJD4	32	Week 4	L3	30	2	Female	Unknown/more than one race	40	19.8	1
383	XaonlW	VVu4l6HJD4	25	Week 4	L2	30	2	Female	Unknown/more than one race	40	19.8	1
384	XaonlW	VVu4l6HJD4	29	Week 4	L1	30	2	Female	Unknown/more than one race	40	19.8	1
385	XaonlW	VVu4l6HJD4	42	Week 4	T12	30	2	Female	Unknown/more than one race	40	19.8	1
386	XaonlW	VVu4l6HJD4	NA	Week 12	S1	NA	2	Female	Unknown/more than one race	40	19.8	1
387	XaonlW	VVu4l6HJD4	NA	Week 12	L5	NA	2	Female	Unknown/more than one race	40	19.8	1
388	XaonlW	VVu4l6HJD4	NA	Week 12	L4	NA	2	Female	Unknown/more than one race	40	19.8	1
389	XaonlW	VVu4l6HJD4	NA	Week 12	L3	NA	2	Female	Unknown/more than one race	40	19.8	1
390	XaonlW	VVu4l6HJD4	NA	Week 12	L2	NA	2	Female	Unknown/more than one race	40	19.8	1
391	XaonlW	VVu4l6HJD4	NA	Week 12	L1	NA	2	Female	Unknown/more than one race	40	19.8	1
392	XaonlW	VVu4l6HJD4	NA	Week 12	T12	NA	2	Female	Unknown/more than one race	40	19.8	1
393	D15fDa	bfKnniOXoI	7	Week 0.5	S1	7	2	Male	Unknown/more than one race	45	22.7	1
394	D15fDa	bfKnniOXoI	7	Week 0.5	L5	7	2	Male	Unknown/more than one race	45	22.7	1
395	D15fDa	bfKnniOXoI	12	Week 0.5	L4	7	2	Male	Unknown/more than one race	45	22.7	1
396	D15fDa	bfKnniOXoI	13	Week 0.5	L3	7	2	Male	Unknown/more than one race	45	22.7	1
397	D15fDa	bfKnniOXoI	16	Week 0.5	L2	7	2	Male	Unknown/more than one race	45	22.7	1
398	D15fDa	bfKnniOXoI	12	Week 0.5	L1	7	2	Male	Unknown/more than one race	45	22.7	1
399	D15fDa	bfKnniOXoI	0	Week 0.5	T12	7	2	Male	Unknown/more than one race	45	22.7	1
400	D15fDa	bfKnniOXoI	18	Week 1	S1	12	2	Male	Unknown/more than one race	45	22.7	1
401	D15fDa	bfKnniOXoI	25	Week 1	L5	12	2	Male	Unknown/more than one race	45	22.7	1
402	D15fDa	bfKnniOXoI	42	Week 1	L4	12	2	Male	Unknown/more than one race	45	22.7	1
403	D15fDa	bfKnniOXoI	46	Week 1	L3	12	2	Male	Unknown/more than one race	45	22.7	1
404	D15fDa	bfKnniOXoI	46	Week 1	L2	12	2	Male	Unknown/more than one race	45	22.7	1
405	D15fDa	bfKnniOXoI	48	Week 1	L1	12	2	Male	Unknown/more than one race	45	22.7	1
406	D15fDa	bfKnniOXoI	53	Week 1	T12	12	2	Male	Unknown/more than one race	45	22.7	1
407	D15fDa	QssUVqwEdS	11	Week 4	S1	22	2	Male	Unknown/more than one race	45	22.7	1
408	D15fDa	QssUVqwEdS	5	Week 4	L5	22	2	Male	Unknown/more than one race	45	22.7	1
409	D15fDa	QssUVqwEdS	10	Week 4	L4	22	2	Male	Unknown/more than one race	45	22.7	1
410	D15fDa	QssUVqwEdS	7	Week 4	L3	22	2	Male	Unknown/more than one race	45	22.7	1
411	D15fDa	QssUVqwEdS	7	Week 4	L2	22	2	Male	Unknown/more than one race	45	22.7	1
412	D15fDa	QssUVqwEdS	6	Week 4	L1	22	2	Male	Unknown/more than one race	45	22.7	1
413	D15fDa	QssUVqwEdS	11	Week 4	T12	22	2	Male	Unknown/more than one race	45	22.7	1
414	D15fDa	QssUVqwEdS	9	Week 12	S1	14	2	Male	Unknown/more than one race	45	22.7	1
415	D15fDa	QssUVqwEdS	11	Week 12	L5	14	2	Male	Unknown/more than one race	45	22.7	1
416	D15fDa	QssUVqwEdS	2	Week 12	L4	14	2	Male	Unknown/more than one race	45	22.7	1
417	D15fDa	QssUVqwEdS	4	Week 12	L3	14	2	Male	Unknown/more than one race	45	22.7	1
418	D15fDa	QssUVqwEdS	5	Week 12	L2	14	2	Male	Unknown/more than one race	45	22.7	1
419	D15fDa	QssUVqwEdS	8	Week 12	L1	14	2	Male	Unknown/more than one race	45	22.7	1
420	D15fDa	QssUVqwEdS	5	Week 12	T12	14	2	Male	Unknown/more than one race	45	22.7	1
421	0p8YSX	QssUVqwEdS	0	Week 0.5	S1	5	2	Female	Non white	52	21.4	1
422	0p8YSX	QssUVqwEdS	1	Week 0.5	L5	5	2	Female	Non white	52	21.4	1
423	0p8YSX	QssUVqwEdS	0	Week 0.5	L4	5	2	Female	Non white	52	21.4	1
424	0p8YSX	QssUVqwEdS	2	Week 0.5	L3	5	2	Female	Non white	52	21.4	1
425	0p8YSX	QssUVqwEdS	3	Week 0.5	L2	5	2	Female	Non white	52	21.4	1
426	0p8YSX	QssUVqwEdS	4	Week 0.5	L1	5	2	Female	Non white	52	21.4	1
427	0p8YSX	QssUVqwEdS	5	Week 0.5	T12	5	2	Female	Non white	52	21.4	1
428	0p8YSX	QssUVqwEdS	3	Week 1	S1	4	2	Female	Non white	52	21.4	1
429	0p8YSX	QssUVqwEdS	3	Week 1	L5	4	2	Female	Non white	52	21.4	1
430	0p8YSX	QssUVqwEdS	3	Week 1	L4	4	2	Female	Non white	52	21.4	1
431	0p8YSX	QssUVqwEdS	1	Week 1	L3	4	2	Female	Non white	52	21.4	1
432	0p8YSX	QssUVqwEdS	5	Week 1	L2	4	2	Female	Non white	52	21.4	1
433	0p8YSX	QssUVqwEdS	2	Week 1	L1	4	2	Female	Non white	52	21.4	1
434	0p8YSX	QssUVqwEdS	1	Week 1	T12	4	2	Female	Non white	52	21.4	1
435	0p8YSX	VVu4l6HJD4	2	Week 4	S1	1	2	Female	Non white	52	21.4	1
436	0p8YSX	VVu4l6HJD4	3	Week 4	L5	1	2	Female	Non white	52	21.4	1
437	0p8YSX	VVu4l6HJD4	3	Week 4	L4	1	2	Female	Non white	52	21.4	1
438	0p8YSX	VVu4l6HJD4	2	Week 4	L3	1	2	Female	Non white	52	21.4	1
439	0p8YSX	VVu4l6HJD4	8	Week 4	L2	1	2	Female	Non white	52	21.4	1
440	0p8YSX	VVu4l6HJD4	2	Week 4	L1	1	2	Female	Non white	52	21.4	1
441	0p8YSX	VVu4l6HJD4	1	Week 4	T12	1	2	Female	Non white	52	21.4	1
442	0p8YSX	VVu4l6HJD4	17	Week 12	S1	13	2	Female	Non white	52	21.4	1
443	0p8YSX	VVu4l6HJD4	31	Week 12	L5	13	2	Female	Non white	52	21.4	1
444	0p8YSX	VVu4l6HJD4	29	Week 12	L4	13	2	Female	Non white	52	21.4	1
445	0p8YSX	VVu4l6HJD4	17	Week 12	L3	13	2	Female	Non white	52	21.4	1
446	0p8YSX	VVu4l6HJD4	29	Week 12	L2	13	2	Female	Non white	52	21.4	1
447	0p8YSX	VVu4l6HJD4	25	Week 12	L1	13	2	Female	Non white	52	21.4	1
448	0p8YSX	VVu4l6HJD4	30	Week 12	T12	13	2	Female	Non white	52	21.4	1
449	6eacSi	R3XaJOzrmB	3	Week 0.5	S1	1	4	Female	White	24	19.4	3
450	6eacSi	R3XaJOzrmB	4	Week 0.5	L5	1	4	Female	White	24	19.4	3
451	6eacSi	R3XaJOzrmB	4	Week 0.5	L4	1	4	Female	White	24	19.4	3
452	6eacSi	R3XaJOzrmB	5	Week 0.5	L3	1	4	Female	White	24	19.4	3
453	6eacSi	R3XaJOzrmB	5	Week 0.5	L2	1	4	Female	White	24	19.4	3
454	6eacSi	R3XaJOzrmB	6	Week 0.5	L1	1	4	Female	White	24	19.4	3
455	6eacSi	R3XaJOzrmB	4	Week 0.5	T12	1	4	Female	White	24	19.4	3
456	6eacSi	R3XaJOzrmB	2	Week 1	S1	3	4	Female	White	24	19.4	3
457	6eacSi	R3XaJOzrmB	4	Week 1	L5	3	4	Female	White	24	19.4	3
458	6eacSi	R3XaJOzrmB	2	Week 1	L4	3	4	Female	White	24	19.4	3
459	6eacSi	R3XaJOzrmB	1	Week 1	L3	3	4	Female	White	24	19.4	3
460	6eacSi	R3XaJOzrmB	2	Week 1	L2	3	4	Female	White	24	19.4	3
461	6eacSi	R3XaJOzrmB	0	Week 1	L1	3	4	Female	White	24	19.4	3
462	6eacSi	R3XaJOzrmB	5	Week 1	T12	3	4	Female	White	24	19.4	3
463	6eacSi	bfKnniOXoI	35	Week 4	S1	38	4	Female	White	24	19.4	3
464	6eacSi	bfKnniOXoI	27	Week 4	L5	38	4	Female	White	24	19.4	3
465	6eacSi	bfKnniOXoI	27	Week 4	L4	38	4	Female	White	24	19.4	3
466	6eacSi	bfKnniOXoI	16	Week 4	L3	38	4	Female	White	24	19.4	3
467	6eacSi	bfKnniOXoI	1	Week 4	L2	38	4	Female	White	24	19.4	3
468	6eacSi	bfKnniOXoI	1	Week 4	L1	38	4	Female	White	24	19.4	3
469	6eacSi	bfKnniOXoI	3	Week 4	T12	38	4	Female	White	24	19.4	3
470	6eacSi	VVu4l6HJD4	NA	Week 12	S1	NA	4	Female	White	24	19.4	3
471	6eacSi	VVu4l6HJD4	NA	Week 12	L5	NA	4	Female	White	24	19.4	3
472	6eacSi	VVu4l6HJD4	NA	Week 12	L4	NA	4	Female	White	24	19.4	3
473	6eacSi	VVu4l6HJD4	NA	Week 12	L3	NA	4	Female	White	24	19.4	3
474	6eacSi	VVu4l6HJD4	NA	Week 12	L2	NA	4	Female	White	24	19.4	3
475	6eacSi	VVu4l6HJD4	NA	Week 12	L1	NA	4	Female	White	24	19.4	3
476	6eacSi	VVu4l6HJD4	NA	Week 12	T12	NA	4	Female	White	24	19.4	3
477	ZmYiH2	VVu4l6HJD4	7	Week 0.5	S1	13	3	Female	White	58	39	3
478	ZmYiH2	VVu4l6HJD4	9	Week 0.5	L5	13	3	Female	White	58	39	3
479	ZmYiH2	VVu4l6HJD4	7	Week 0.5	L4	13	3	Female	White	58	39	3
480	ZmYiH2	VVu4l6HJD4	4	Week 0.5	L3	13	3	Female	White	58	39	3
481	ZmYiH2	VVu4l6HJD4	6	Week 0.5	L2	13	3	Female	White	58	39	3
482	ZmYiH2	VVu4l6HJD4	8	Week 0.5	L1	13	3	Female	White	58	39	3
483	ZmYiH2	VVu4l6HJD4	6	Week 0.5	T12	13	3	Female	White	58	39	3
484	ZmYiH2	XFnf4yNgsf	4	Week 1	S1	6	3	Female	White	58	39	3
485	ZmYiH2	XFnf4yNgsf	4	Week 1	L5	6	3	Female	White	58	39	3
486	ZmYiH2	XFnf4yNgsf	3	Week 1	L4	6	3	Female	White	58	39	3
487	ZmYiH2	XFnf4yNgsf	7	Week 1	L3	6	3	Female	White	58	39	3
488	ZmYiH2	XFnf4yNgsf	6	Week 1	L2	6	3	Female	White	58	39	3
489	ZmYiH2	XFnf4yNgsf	6	Week 1	L1	6	3	Female	White	58	39	3
490	ZmYiH2	XFnf4yNgsf	2	Week 1	T12	6	3	Female	White	58	39	3
491	ZmYiH2	R3XaJOzrmB	4	Week 4	S1	26	3	Female	White	58	39	3
492	ZmYiH2	R3XaJOzrmB	5	Week 4	L5	26	3	Female	White	58	39	3
493	ZmYiH2	R3XaJOzrmB	5	Week 4	L4	26	3	Female	White	58	39	3
494	ZmYiH2	R3XaJOzrmB	16	Week 4	L3	26	3	Female	White	58	39	3
495	ZmYiH2	R3XaJOzrmB	20	Week 4	L2	26	3	Female	White	58	39	3
496	ZmYiH2	R3XaJOzrmB	27	Week 4	L1	26	3	Female	White	58	39	3
497	ZmYiH2	R3XaJOzrmB	30	Week 4	T12	26	3	Female	White	58	39	3
498	ZmYiH2	R3XaJOzrmB	0	Week 12	S1	48	3	Female	White	58	39	3
499	ZmYiH2	R3XaJOzrmB	5	Week 12	L5	48	3	Female	White	58	39	3
500	ZmYiH2	R3XaJOzrmB	11	Week 12	L4	48	3	Female	White	58	39	3
501	ZmYiH2	R3XaJOzrmB	25	Week 12	L3	48	3	Female	White	58	39	3
502	ZmYiH2	R3XaJOzrmB	31	Week 12	L2	48	3	Female	White	58	39	3
503	ZmYiH2	R3XaJOzrmB	43	Week 12	L1	48	3	Female	White	58	39	3
504	ZmYiH2	R3XaJOzrmB	48	Week 12	T12	48	3	Female	White	58	39	3
505	QOM3Qn	bfKnniOXoI	5	Week 0.5	S1	16	3	Female	Unknown/more than one race	52	27	2
506	QOM3Qn	bfKnniOXoI	3	Week 0.5	L5	16	3	Female	Unknown/more than one race	52	27	2
507	QOM3Qn	bfKnniOXoI	7	Week 0.5	L4	16	3	Female	Unknown/more than one race	52	27	2
508	QOM3Qn	bfKnniOXoI	1	Week 0.5	L3	16	3	Female	Unknown/more than one race	52	27	2
509	QOM3Qn	bfKnniOXoI	0	Week 0.5	L2	16	3	Female	Unknown/more than one race	52	27	2
510	QOM3Qn	bfKnniOXoI	3	Week 0.5	L1	16	3	Female	Unknown/more than one race	52	27	2
511	QOM3Qn	bfKnniOXoI	11	Week 0.5	T12	16	3	Female	Unknown/more than one race	52	27	2
512	QOM3Qn	bfKnniOXoI	3	Week 1	S1	18	3	Female	Unknown/more than one race	52	27	2
513	QOM3Qn	bfKnniOXoI	0	Week 1	L5	18	3	Female	Unknown/more than one race	52	27	2
514	QOM3Qn	bfKnniOXoI	0	Week 1	L4	18	3	Female	Unknown/more than one race	52	27	2
515	QOM3Qn	bfKnniOXoI	3	Week 1	L3	18	3	Female	Unknown/more than one race	52	27	2
516	QOM3Qn	bfKnniOXoI	3	Week 1	L2	18	3	Female	Unknown/more than one race	52	27	2
517	QOM3Qn	bfKnniOXoI	7	Week 1	L1	18	3	Female	Unknown/more than one race	52	27	2
518	QOM3Qn	bfKnniOXoI	15	Week 1	T12	18	3	Female	Unknown/more than one race	52	27	2
519	QOM3Qn	QssUVqwEdS	16	Week 4	S1	9	3	Female	Unknown/more than one race	52	27	2
520	QOM3Qn	QssUVqwEdS	18	Week 4	L5	9	3	Female	Unknown/more than one race	52	27	2
521	QOM3Qn	QssUVqwEdS	22	Week 4	L4	9	3	Female	Unknown/more than one race	52	27	2
522	QOM3Qn	QssUVqwEdS	19	Week 4	L3	9	3	Female	Unknown/more than one race	52	27	2
523	QOM3Qn	QssUVqwEdS	20	Week 4	L2	9	3	Female	Unknown/more than one race	52	27	2
524	QOM3Qn	QssUVqwEdS	25	Week 4	L1	9	3	Female	Unknown/more than one race	52	27	2
525	QOM3Qn	QssUVqwEdS	25	Week 4	T12	9	3	Female	Unknown/more than one race	52	27	2
526	QOM3Qn	QssUVqwEdS	20	Week 12	S1	6	3	Female	Unknown/more than one race	52	27	2
527	QOM3Qn	QssUVqwEdS	26	Week 12	L5	6	3	Female	Unknown/more than one race	52	27	2
528	QOM3Qn	QssUVqwEdS	29	Week 12	L4	6	3	Female	Unknown/more than one race	52	27	2
529	QOM3Qn	QssUVqwEdS	23	Week 12	L3	6	3	Female	Unknown/more than one race	52	27	2
530	QOM3Qn	QssUVqwEdS	20	Week 12	L2	6	3	Female	Unknown/more than one race	52	27	2
531	QOM3Qn	QssUVqwEdS	25	Week 12	L1	6	3	Female	Unknown/more than one race	52	27	2
532	QOM3Qn	QssUVqwEdS	26	Week 12	T12	6	3	Female	Unknown/more than one race	52	27	2
533	Wi80MY	QssUVqwEdS	29	Week 0.5	S1	31	4	Female	White	59	22.9	3
534	Wi80MY	QssUVqwEdS	23	Week 0.5	L5	31	4	Female	White	59	22.9	3
535	Wi80MY	QssUVqwEdS	26	Week 0.5	L4	31	4	Female	White	59	22.9	3
536	Wi80MY	QssUVqwEdS	32	Week 0.5	L3	31	4	Female	White	59	22.9	3
537	Wi80MY	QssUVqwEdS	38	Week 0.5	L2	31	4	Female	White	59	22.9	3
538	Wi80MY	QssUVqwEdS	54	Week 0.5	L1	31	4	Female	White	59	22.9	3
539	Wi80MY	QssUVqwEdS	60	Week 0.5	T12	31	4	Female	White	59	22.9	3
540	Wi80MY	bfKnniOXoI	27	Week 1	S1	39	4	Female	White	59	22.9	3
541	Wi80MY	bfKnniOXoI	26	Week 1	L5	39	4	Female	White	59	22.9	3
542	Wi80MY	bfKnniOXoI	30	Week 1	L4	39	4	Female	White	59	22.9	3
543	Wi80MY	bfKnniOXoI	37	Week 1	L3	39	4	Female	White	59	22.9	3
544	Wi80MY	bfKnniOXoI	45	Week 1	L2	39	4	Female	White	59	22.9	3
545	Wi80MY	bfKnniOXoI	59	Week 1	L1	39	4	Female	White	59	22.9	3
546	Wi80MY	bfKnniOXoI	66	Week 1	T12	39	4	Female	White	59	22.9	3
547	Wi80MY	VVu4l6HJD4	31	Week 4	S1	8	4	Female	White	59	22.9	3
548	Wi80MY	VVu4l6HJD4	33	Week 4	L5	8	4	Female	White	59	22.9	3
549	Wi80MY	VVu4l6HJD4	42	Week 4	L4	8	4	Female	White	59	22.9	3
550	Wi80MY	VVu4l6HJD4	52	Week 4	L3	8	4	Female	White	59	22.9	3
551	Wi80MY	VVu4l6HJD4	44	Week 4	L2	8	4	Female	White	59	22.9	3
552	Wi80MY	VVu4l6HJD4	43	Week 4	L1	8	4	Female	White	59	22.9	3
553	Wi80MY	VVu4l6HJD4	39	Week 4	T12	8	4	Female	White	59	22.9	3
554	Wi80MY	VVu4l6HJD4	8	Week 12	S1	34	4	Female	White	59	22.9	3
555	Wi80MY	VVu4l6HJD4	11	Week 12	L5	34	4	Female	White	59	22.9	3
556	Wi80MY	VVu4l6HJD4	7	Week 12	L4	34	4	Female	White	59	22.9	3
557	Wi80MY	VVu4l6HJD4	3	Week 12	L3	34	4	Female	White	59	22.9	3
558	Wi80MY	VVu4l6HJD4	2	Week 12	L2	34	4	Female	White	59	22.9	3
559	Wi80MY	VVu4l6HJD4	11	Week 12	L1	34	4	Female	White	59	22.9	3
560	Wi80MY	VVu4l6HJD4	26	Week 12	T12	34	4	Female	White	59	22.9	3
561	ZhBcKe	VVu4l6HJD4	5	Week 0.5	S1	4	2	Female	White	58	27.4	3
562	ZhBcKe	VVu4l6HJD4	0	Week 0.5	L5	4	2	Female	White	58	27.4	3
563	ZhBcKe	VVu4l6HJD4	5	Week 0.5	L4	4	2	Female	White	58	27.4	3
564	ZhBcKe	VVu4l6HJD4	3	Week 0.5	L3	4	2	Female	White	58	27.4	3
565	ZhBcKe	VVu4l6HJD4	7	Week 0.5	L2	4	2	Female	White	58	27.4	3
566	ZhBcKe	VVu4l6HJD4	6	Week 0.5	L1	4	2	Female	White	58	27.4	3
567	ZhBcKe	VVu4l6HJD4	9	Week 0.5	T12	4	2	Female	White	58	27.4	3
568	ZhBcKe	XFnf4yNgsf	6	Week 1	S1	2	2	Female	White	58	27.4	3
569	ZhBcKe	XFnf4yNgsf	2	Week 1	L5	2	2	Female	White	58	27.4	3
570	ZhBcKe	XFnf4yNgsf	2	Week 1	L4	2	2	Female	White	58	27.4	3
571	ZhBcKe	XFnf4yNgsf	2	Week 1	L3	2	2	Female	White	58	27.4	3
572	ZhBcKe	XFnf4yNgsf	3	Week 1	L2	2	2	Female	White	58	27.4	3
573	ZhBcKe	XFnf4yNgsf	4	Week 1	L1	2	2	Female	White	58	27.4	3
574	ZhBcKe	XFnf4yNgsf	4	Week 1	T12	2	2	Female	White	58	27.4	3
575	ZhBcKe	VVu4l6HJD4	17	Week 4	S1	28	2	Female	White	58	27.4	3
576	ZhBcKe	VVu4l6HJD4	8	Week 4	L5	28	2	Female	White	58	27.4	3
577	ZhBcKe	VVu4l6HJD4	1	Week 4	L4	28	2	Female	White	58	27.4	3
578	ZhBcKe	VVu4l6HJD4	7	Week 4	L3	28	2	Female	White	58	27.4	3
579	ZhBcKe	VVu4l6HJD4	1	Week 4	L2	28	2	Female	White	58	27.4	3
580	ZhBcKe	VVu4l6HJD4	4	Week 4	L1	28	2	Female	White	58	27.4	3
581	ZhBcKe	VVu4l6HJD4	11	Week 4	T12	28	2	Female	White	58	27.4	3
582	ZhBcKe	VVu4l6HJD4	16	Week 12	S1	2	2	Female	White	58	27.4	3
583	ZhBcKe	VVu4l6HJD4	1	Week 12	L5	2	2	Female	White	58	27.4	3
584	ZhBcKe	VVu4l6HJD4	11	Week 12	L4	2	2	Female	White	58	27.4	3
585	ZhBcKe	VVu4l6HJD4	9	Week 12	L3	2	2	Female	White	58	27.4	3
586	ZhBcKe	VVu4l6HJD4	6	Week 12	L2	2	2	Female	White	58	27.4	3
587	ZhBcKe	VVu4l6HJD4	9	Week 12	L1	2	2	Female	White	58	27.4	3
588	ZhBcKe	VVu4l6HJD4	10	Week 12	T12	2	2	Female	White	58	27.4	3
589	b73DvG	QssUVqwEdS	10	Week 0.5	S1	7	2	Male	White	60	27.1	1
590	b73DvG	QssUVqwEdS	23	Week 0.5	L5	7	2	Male	White	60	27.1	1
591	b73DvG	QssUVqwEdS	6	Week 0.5	L4	7	2	Male	White	60	27.1	1
592	b73DvG	QssUVqwEdS	10	Week 0.5	L3	7	2	Male	White	60	27.1	1
593	b73DvG	QssUVqwEdS	6	Week 0.5	L2	7	2	Male	White	60	27.1	1
594	b73DvG	QssUVqwEdS	3	Week 0.5	L1	7	2	Male	White	60	27.1	1
595	b73DvG	QssUVqwEdS	3	Week 0.5	T12	7	2	Male	White	60	27.1	1
596	b73DvG	QssUVqwEdS	4	Week 1	S1	35	2	Male	White	60	27.1	1
597	b73DvG	QssUVqwEdS	4	Week 1	L5	35	2	Male	White	60	27.1	1
598	b73DvG	QssUVqwEdS	18	Week 1	L4	35	2	Male	White	60	27.1	1
599	b73DvG	QssUVqwEdS	18	Week 1	L3	35	2	Male	White	60	27.1	1
600	b73DvG	QssUVqwEdS	20	Week 1	L2	35	2	Male	White	60	27.1	1
601	b73DvG	QssUVqwEdS	35	Week 1	L1	35	2	Male	White	60	27.1	1
602	b73DvG	QssUVqwEdS	39	Week 1	T12	35	2	Male	White	60	27.1	1
603	b73DvG	VVu4l6HJD4	13	Week 4	S1	67	2	Male	White	60	27.1	1
604	b73DvG	VVu4l6HJD4	6	Week 4	L5	67	2	Male	White	60	27.1	1
605	b73DvG	VVu4l6HJD4	8	Week 4	L4	67	2	Male	White	60	27.1	1
606	b73DvG	VVu4l6HJD4	14	Week 4	L3	67	2	Male	White	60	27.1	1
607	b73DvG	VVu4l6HJD4	25	Week 4	L2	67	2	Male	White	60	27.1	1
608	b73DvG	VVu4l6HJD4	36	Week 4	L1	67	2	Male	White	60	27.1	1
609	b73DvG	VVu4l6HJD4	54	Week 4	T12	67	2	Male	White	60	27.1	1
610	b73DvG	VVu4l6HJD4	6	Week 12	S1	16	2	Male	White	60	27.1	1
611	b73DvG	VVu4l6HJD4	1	Week 12	L5	16	2	Male	White	60	27.1	1
612	b73DvG	VVu4l6HJD4	13	Week 12	L4	16	2	Male	White	60	27.1	1
613	b73DvG	VVu4l6HJD4	7	Week 12	L3	16	2	Male	White	60	27.1	1
614	b73DvG	VVu4l6HJD4	11	Week 12	L2	16	2	Male	White	60	27.1	1
615	b73DvG	VVu4l6HJD4	13	Week 12	L1	16	2	Male	White	60	27.1	1
616	b73DvG	VVu4l6HJD4	10	Week 12	T12	16	2	Male	White	60	27.1	1
617	rfZB6n	QssUVqwEdS	13	Week 0.5	S1	30	2	Male	White	42	23.2	1
618	rfZB6n	QssUVqwEdS	16	Week 0.5	L5	30	2	Male	White	42	23.2	1
619	rfZB6n	QssUVqwEdS	20	Week 0.5	L4	30	2	Male	White	42	23.2	1
620	rfZB6n	QssUVqwEdS	30	Week 0.5	L3	30	2	Male	White	42	23.2	1
621	rfZB6n	QssUVqwEdS	32	Week 0.5	L2	30	2	Male	White	42	23.2	1
622	rfZB6n	QssUVqwEdS	36	Week 0.5	L1	30	2	Male	White	42	23.2	1
623	rfZB6n	QssUVqwEdS	43	Week 0.5	T12	30	2	Male	White	42	23.2	1
624	rfZB6n	QssUVqwEdS	5	Week 1	S1	31	2	Male	White	42	23.2	1
625	rfZB6n	QssUVqwEdS	7	Week 1	L5	31	2	Male	White	42	23.2	1
626	rfZB6n	QssUVqwEdS	18	Week 1	L4	31	2	Male	White	42	23.2	1
627	rfZB6n	QssUVqwEdS	30	Week 1	L3	31	2	Male	White	42	23.2	1
628	rfZB6n	QssUVqwEdS	30	Week 1	L2	31	2	Male	White	42	23.2	1
629	rfZB6n	QssUVqwEdS	35	Week 1	L1	31	2	Male	White	42	23.2	1
630	rfZB6n	QssUVqwEdS	36	Week 1	T12	31	2	Male	White	42	23.2	1
631	rfZB6n	bfKnniOXoI	4	Week 4	S1	36	2	Male	White	42	23.2	1
632	rfZB6n	bfKnniOXoI	16	Week 4	L5	36	2	Male	White	42	23.2	1
633	rfZB6n	bfKnniOXoI	25	Week 4	L4	36	2	Male	White	42	23.2	1
634	rfZB6n	bfKnniOXoI	32	Week 4	L3	36	2	Male	White	42	23.2	1
635	rfZB6n	bfKnniOXoI	34	Week 4	L2	36	2	Male	White	42	23.2	1
636	rfZB6n	bfKnniOXoI	35	Week 4	L1	36	2	Male	White	42	23.2	1
637	rfZB6n	bfKnniOXoI	40	Week 4	T12	36	2	Male	White	42	23.2	1
638	rfZB6n	bfKnniOXoI	19	Week 12	S1	16	2	Male	White	42	23.2	1
639	rfZB6n	bfKnniOXoI	26	Week 12	L5	16	2	Male	White	42	23.2	1
640	rfZB6n	bfKnniOXoI	27	Week 12	L4	16	2	Male	White	42	23.2	1
641	rfZB6n	bfKnniOXoI	31	Week 12	L3	16	2	Male	White	42	23.2	1
642	rfZB6n	bfKnniOXoI	33	Week 12	L2	16	2	Male	White	42	23.2	1
643	rfZB6n	bfKnniOXoI	37	Week 12	L1	16	2	Male	White	42	23.2	1
644	rfZB6n	bfKnniOXoI	35	Week 12	T12	16	2	Male	White	42	23.2	1
645	XPl8HS	XFnf4yNgsf	6	Week 0.5	S1	8	2	Female	Unknown/more than one race	53	42.2	1
646	XPl8HS	XFnf4yNgsf	3	Week 0.5	L5	8	2	Female	Unknown/more than one race	53	42.2	1
647	XPl8HS	XFnf4yNgsf	1	Week 0.5	L4	8	2	Female	Unknown/more than one race	53	42.2	1
648	XPl8HS	XFnf4yNgsf	2	Week 0.5	L3	8	2	Female	Unknown/more than one race	53	42.2	1
649	XPl8HS	XFnf4yNgsf	1	Week 0.5	L2	8	2	Female	Unknown/more than one race	53	42.2	1
650	XPl8HS	XFnf4yNgsf	1	Week 0.5	L1	8	2	Female	Unknown/more than one race	53	42.2	1
651	XPl8HS	XFnf4yNgsf	2	Week 0.5	T12	8	2	Female	Unknown/more than one race	53	42.2	1
652	XPl8HS	XFnf4yNgsf	5	Week 1	S1	6	2	Female	Unknown/more than one race	53	42.2	1
653	XPl8HS	XFnf4yNgsf	3	Week 1	L5	6	2	Female	Unknown/more than one race	53	42.2	1
654	XPl8HS	XFnf4yNgsf	3	Week 1	L4	6	2	Female	Unknown/more than one race	53	42.2	1
655	XPl8HS	XFnf4yNgsf	9	Week 1	L3	6	2	Female	Unknown/more than one race	53	42.2	1
656	XPl8HS	XFnf4yNgsf	9	Week 1	L2	6	2	Female	Unknown/more than one race	53	42.2	1
657	XPl8HS	XFnf4yNgsf	10	Week 1	L1	6	2	Female	Unknown/more than one race	53	42.2	1
658	XPl8HS	XFnf4yNgsf	11	Week 1	T12	6	2	Female	Unknown/more than one race	53	42.2	1
659	XPl8HS	VVu4l6HJD4	23	Week 4	S1	12	2	Female	Unknown/more than one race	53	42.2	1
660	XPl8HS	VVu4l6HJD4	29	Week 4	L5	12	2	Female	Unknown/more than one race	53	42.2	1
661	XPl8HS	VVu4l6HJD4	24	Week 4	L4	12	2	Female	Unknown/more than one race	53	42.2	1
662	XPl8HS	VVu4l6HJD4	29	Week 4	L3	12	2	Female	Unknown/more than one race	53	42.2	1
663	XPl8HS	VVu4l6HJD4	38	Week 4	L2	12	2	Female	Unknown/more than one race	53	42.2	1
664	XPl8HS	VVu4l6HJD4	40	Week 4	L1	12	2	Female	Unknown/more than one race	53	42.2	1
665	XPl8HS	VVu4l6HJD4	35	Week 4	T12	12	2	Female	Unknown/more than one race	53	42.2	1
666	XPl8HS	VVu4l6HJD4	10	Week 12	S1	13	2	Female	Unknown/more than one race	53	42.2	1
667	XPl8HS	VVu4l6HJD4	12	Week 12	L5	13	2	Female	Unknown/more than one race	53	42.2	1
668	XPl8HS	VVu4l6HJD4	16	Week 12	L4	13	2	Female	Unknown/more than one race	53	42.2	1
669	XPl8HS	VVu4l6HJD4	20	Week 12	L3	13	2	Female	Unknown/more than one race	53	42.2	1
670	XPl8HS	VVu4l6HJD4	18	Week 12	L2	13	2	Female	Unknown/more than one race	53	42.2	1
671	XPl8HS	VVu4l6HJD4	19	Week 12	L1	13	2	Female	Unknown/more than one race	53	42.2	1
672	XPl8HS	VVu4l6HJD4	23	Week 12	T12	13	2	Female	Unknown/more than one race	53	42.2	1
673	OdGztF	QssUVqwEdS	30	Week 0.5	S1	5	2	Female	White	55	26.6	1
674	OdGztF	QssUVqwEdS	22	Week 0.5	L5	5	2	Female	White	55	26.6	1
675	OdGztF	QssUVqwEdS	17	Week 0.5	L4	5	2	Female	White	55	26.6	1
676	OdGztF	QssUVqwEdS	11	Week 0.5	L3	5	2	Female	White	55	26.6	1
677	OdGztF	QssUVqwEdS	15	Week 0.5	L2	5	2	Female	White	55	26.6	1
678	OdGztF	QssUVqwEdS	24	Week 0.5	L1	5	2	Female	White	55	26.6	1
679	OdGztF	QssUVqwEdS	25	Week 0.5	T12	5	2	Female	White	55	26.6	1
680	OdGztF	QssUVqwEdS	11	Week 1	S1	6	2	Female	White	55	26.6	1
681	OdGztF	QssUVqwEdS	9	Week 1	L5	6	2	Female	White	55	26.6	1
682	OdGztF	QssUVqwEdS	4	Week 1	L4	6	2	Female	White	55	26.6	1
683	OdGztF	QssUVqwEdS	2	Week 1	L3	6	2	Female	White	55	26.6	1
684	OdGztF	QssUVqwEdS	4	Week 1	L2	6	2	Female	White	55	26.6	1
685	OdGztF	QssUVqwEdS	14	Week 1	L1	6	2	Female	White	55	26.6	1
686	OdGztF	QssUVqwEdS	17	Week 1	T12	6	2	Female	White	55	26.6	1
687	OdGztF	R3XaJOzrmB	8	Week 4	S1	1	2	Female	White	55	26.6	1
688	OdGztF	R3XaJOzrmB	5	Week 4	L5	1	2	Female	White	55	26.6	1
689	OdGztF	R3XaJOzrmB	1	Week 4	L4	1	2	Female	White	55	26.6	1
690	OdGztF	R3XaJOzrmB	5	Week 4	L3	1	2	Female	White	55	26.6	1
691	OdGztF	R3XaJOzrmB	7	Week 4	L2	1	2	Female	White	55	26.6	1
692	OdGztF	R3XaJOzrmB	2	Week 4	L1	1	2	Female	White	55	26.6	1
693	OdGztF	R3XaJOzrmB	7	Week 4	T12	1	2	Female	White	55	26.6	1
694	OdGztF	R3XaJOzrmB	60	Week 12	S1	1	2	Female	White	55	26.6	1
695	OdGztF	R3XaJOzrmB	58	Week 12	L5	1	2	Female	White	55	26.6	1
696	OdGztF	R3XaJOzrmB	52	Week 12	L4	1	2	Female	White	55	26.6	1
697	OdGztF	R3XaJOzrmB	48	Week 12	L3	1	2	Female	White	55	26.6	1
698	OdGztF	R3XaJOzrmB	46	Week 12	L2	1	2	Female	White	55	26.6	1
699	OdGztF	R3XaJOzrmB	57	Week 12	L1	1	2	Female	White	55	26.6	1
700	OdGztF	R3XaJOzrmB	59	Week 12	T12	1	2	Female	White	55	26.6	1
701	BdAr7V	bfKnniOXoI	20	Week 0.5	S1	9	2	Female	White	38	27.5	1
702	BdAr7V	bfKnniOXoI	20	Week 0.5	L5	9	2	Female	White	38	27.5	1
703	BdAr7V	bfKnniOXoI	20	Week 0.5	L4	9	2	Female	White	38	27.5	1
704	BdAr7V	bfKnniOXoI	12	Week 0.5	L3	9	2	Female	White	38	27.5	1
705	BdAr7V	bfKnniOXoI	18	Week 0.5	L2	9	2	Female	White	38	27.5	1
706	BdAr7V	bfKnniOXoI	23	Week 0.5	L1	9	2	Female	White	38	27.5	1
707	BdAr7V	bfKnniOXoI	29	Week 0.5	T12	9	2	Female	White	38	27.5	1
708	BdAr7V	bfKnniOXoI	18	Week 1	S1	5	2	Female	White	38	27.5	1
709	BdAr7V	bfKnniOXoI	18	Week 1	L5	5	2	Female	White	38	27.5	1
710	BdAr7V	bfKnniOXoI	17	Week 1	L4	5	2	Female	White	38	27.5	1
711	BdAr7V	bfKnniOXoI	10	Week 1	L3	5	2	Female	White	38	27.5	1
712	BdAr7V	bfKnniOXoI	15	Week 1	L2	5	2	Female	White	38	27.5	1
713	BdAr7V	bfKnniOXoI	19	Week 1	L1	5	2	Female	White	38	27.5	1
714	BdAr7V	bfKnniOXoI	23	Week 1	T12	5	2	Female	White	38	27.5	1
715	BdAr7V	VVu4l6HJD4	2	Week 4	S1	9	2	Female	White	38	27.5	1
716	BdAr7V	VVu4l6HJD4	5	Week 4	L5	9	2	Female	White	38	27.5	1
717	BdAr7V	VVu4l6HJD4	5	Week 4	L4	9	2	Female	White	38	27.5	1
718	BdAr7V	VVu4l6HJD4	1	Week 4	L3	9	2	Female	White	38	27.5	1
719	BdAr7V	VVu4l6HJD4	3	Week 4	L2	9	2	Female	White	38	27.5	1
720	BdAr7V	VVu4l6HJD4	6	Week 4	L1	9	2	Female	White	38	27.5	1
721	BdAr7V	VVu4l6HJD4	7	Week 4	T12	9	2	Female	White	38	27.5	1
722	BdAr7V	VVu4l6HJD4	20	Week 12	S1	30	2	Female	White	38	27.5	1
723	BdAr7V	VVu4l6HJD4	18	Week 12	L5	30	2	Female	White	38	27.5	1
724	BdAr7V	VVu4l6HJD4	16	Week 12	L4	30	2	Female	White	38	27.5	1
725	BdAr7V	VVu4l6HJD4	6	Week 12	L3	30	2	Female	White	38	27.5	1
726	BdAr7V	VVu4l6HJD4	1	Week 12	L2	30	2	Female	White	38	27.5	1
727	BdAr7V	VVu4l6HJD4	9	Week 12	L1	30	2	Female	White	38	27.5	1
728	BdAr7V	VVu4l6HJD4	10	Week 12	T12	30	2	Female	White	38	27.5	1
729	Vbij6A	QssUVqwEdS	41	Week 0.5	S1	5	3	Male	White	55	23.5	3
730	Vbij6A	QssUVqwEdS	54	Week 0.5	L5	5	3	Male	White	55	23.5	3
731	Vbij6A	QssUVqwEdS	63	Week 0.5	L4	5	3	Male	White	55	23.5	3
732	Vbij6A	QssUVqwEdS	63	Week 0.5	L3	5	3	Male	White	55	23.5	3
733	Vbij6A	QssUVqwEdS	59	Week 0.5	L2	5	3	Male	White	55	23.5	3
734	Vbij6A	QssUVqwEdS	54	Week 0.5	L1	5	3	Male	White	55	23.5	3
735	Vbij6A	QssUVqwEdS	46	Week 0.5	T12	5	3	Male	White	55	23.5	3
736	Vbij6A	XFnf4yNgsf	38	Week 1	S1	6	3	Male	White	55	23.5	3
737	Vbij6A	XFnf4yNgsf	49	Week 1	L5	6	3	Male	White	55	23.5	3
738	Vbij6A	XFnf4yNgsf	57	Week 1	L4	6	3	Male	White	55	23.5	3
739	Vbij6A	XFnf4yNgsf	61	Week 1	L3	6	3	Male	White	55	23.5	3
740	Vbij6A	XFnf4yNgsf	58	Week 1	L2	6	3	Male	White	55	23.5	3
741	Vbij6A	XFnf4yNgsf	49	Week 1	L1	6	3	Male	White	55	23.5	3
742	Vbij6A	XFnf4yNgsf	44	Week 1	T12	6	3	Male	White	55	23.5	3
743	Vbij6A	bfKnniOXoI	30	Week 4	S1	19	3	Male	White	55	23.5	3
744	Vbij6A	bfKnniOXoI	23	Week 4	L5	19	3	Male	White	55	23.5	3
745	Vbij6A	bfKnniOXoI	30	Week 4	L4	19	3	Male	White	55	23.5	3
746	Vbij6A	bfKnniOXoI	26	Week 4	L3	19	3	Male	White	55	23.5	3
747	Vbij6A	bfKnniOXoI	21	Week 4	L2	19	3	Male	White	55	23.5	3
748	Vbij6A	bfKnniOXoI	12	Week 4	L1	19	3	Male	White	55	23.5	3
749	Vbij6A	bfKnniOXoI	11	Week 4	T12	19	3	Male	White	55	23.5	3
750	Vbij6A	bfKnniOXoI	6	Week 12	S1	8	3	Male	White	55	23.5	3
751	Vbij6A	bfKnniOXoI	16	Week 12	L5	8	3	Male	White	55	23.5	3
752	Vbij6A	bfKnniOXoI	30	Week 12	L4	8	3	Male	White	55	23.5	3
753	Vbij6A	bfKnniOXoI	22	Week 12	L3	8	3	Male	White	55	23.5	3
754	Vbij6A	bfKnniOXoI	13	Week 12	L2	8	3	Male	White	55	23.5	3
755	Vbij6A	bfKnniOXoI	13	Week 12	L1	8	3	Male	White	55	23.5	3
756	Vbij6A	bfKnniOXoI	14	Week 12	T12	8	3	Male	White	55	23.5	3
757	hVAFVL	XFnf4yNgsf	14	Week 0.5	S1	17	3	Female	White	56	25.7	3
758	hVAFVL	XFnf4yNgsf	16	Week 0.5	L5	17	3	Female	White	56	25.7	3
759	hVAFVL	XFnf4yNgsf	22	Week 0.5	L4	17	3	Female	White	56	25.7	3
760	hVAFVL	XFnf4yNgsf	27	Week 0.5	L3	17	3	Female	White	56	25.7	3
761	hVAFVL	XFnf4yNgsf	31	Week 0.5	L2	17	3	Female	White	56	25.7	3
762	hVAFVL	XFnf4yNgsf	29	Week 0.5	L1	17	3	Female	White	56	25.7	3
763	hVAFVL	XFnf4yNgsf	31	Week 0.5	T12	17	3	Female	White	56	25.7	3
764	hVAFVL	QssUVqwEdS	23	Week 1	S1	7	3	Female	White	56	25.7	3
765	hVAFVL	QssUVqwEdS	27	Week 1	L5	7	3	Female	White	56	25.7	3
766	hVAFVL	QssUVqwEdS	28	Week 1	L4	7	3	Female	White	56	25.7	3
767	hVAFVL	QssUVqwEdS	28	Week 1	L3	7	3	Female	White	56	25.7	3
768	hVAFVL	QssUVqwEdS	31	Week 1	L2	7	3	Female	White	56	25.7	3
769	hVAFVL	QssUVqwEdS	32	Week 1	L1	7	3	Female	White	56	25.7	3
770	hVAFVL	QssUVqwEdS	30	Week 1	T12	7	3	Female	White	56	25.7	3
771	hVAFVL	XFnf4yNgsf	10	Week 4	S1	28	3	Female	White	56	25.7	3
772	hVAFVL	XFnf4yNgsf	13	Week 4	L5	28	3	Female	White	56	25.7	3
773	hVAFVL	XFnf4yNgsf	19	Week 4	L4	28	3	Female	White	56	25.7	3
774	hVAFVL	XFnf4yNgsf	19	Week 4	L3	28	3	Female	White	56	25.7	3
775	hVAFVL	XFnf4yNgsf	24	Week 4	L2	28	3	Female	White	56	25.7	3
776	hVAFVL	XFnf4yNgsf	29	Week 4	L1	28	3	Female	White	56	25.7	3
777	hVAFVL	XFnf4yNgsf	38	Week 4	T12	28	3	Female	White	56	25.7	3
778	hVAFVL	VVu4l6HJD4	3	Week 12	S1	14	3	Female	White	56	25.7	3
779	hVAFVL	VVu4l6HJD4	3	Week 12	L5	14	3	Female	White	56	25.7	3
780	hVAFVL	VVu4l6HJD4	13	Week 12	L4	14	3	Female	White	56	25.7	3
781	hVAFVL	VVu4l6HJD4	15	Week 12	L3	14	3	Female	White	56	25.7	3
782	hVAFVL	VVu4l6HJD4	18	Week 12	L2	14	3	Female	White	56	25.7	3
783	hVAFVL	VVu4l6HJD4	11	Week 12	L1	14	3	Female	White	56	25.7	3
784	hVAFVL	VVu4l6HJD4	11	Week 12	T12	14	3	Female	White	56	25.7	3
785	42iF3Y	bfKnniOXoI	4	Week 0.5	S1	1	3	Female	Non white	21	18.8	2
786	42iF3Y	bfKnniOXoI	4	Week 0.5	L5	1	3	Female	Non white	21	18.8	2
787	42iF3Y	bfKnniOXoI	3	Week 0.5	L4	1	3	Female	Non white	21	18.8	2
788	42iF3Y	bfKnniOXoI	3	Week 0.5	L3	1	3	Female	Non white	21	18.8	2
789	42iF3Y	bfKnniOXoI	4	Week 0.5	L2	1	3	Female	Non white	21	18.8	2
790	42iF3Y	bfKnniOXoI	1	Week 0.5	L1	1	3	Female	Non white	21	18.8	2
791	42iF3Y	bfKnniOXoI	3	Week 0.5	T12	1	3	Female	Non white	21	18.8	2
792	42iF3Y	bfKnniOXoI	6	Week 1	S1	0	3	Female	Non white	21	18.8	2
793	42iF3Y	bfKnniOXoI	5	Week 1	L5	0	3	Female	Non white	21	18.8	2
794	42iF3Y	bfKnniOXoI	5	Week 1	L4	0	3	Female	Non white	21	18.8	2
795	42iF3Y	bfKnniOXoI	6	Week 1	L3	0	3	Female	Non white	21	18.8	2
796	42iF3Y	bfKnniOXoI	9	Week 1	L2	0	3	Female	Non white	21	18.8	2
797	42iF3Y	bfKnniOXoI	5	Week 1	L1	0	3	Female	Non white	21	18.8	2
798	42iF3Y	bfKnniOXoI	6	Week 1	T12	0	3	Female	Non white	21	18.8	2
799	42iF3Y	R3XaJOzrmB	29	Week 4	S1	30	3	Female	Non white	21	18.8	2
800	42iF3Y	R3XaJOzrmB	39	Week 4	L5	30	3	Female	Non white	21	18.8	2
801	42iF3Y	R3XaJOzrmB	43	Week 4	L4	30	3	Female	Non white	21	18.8	2
802	42iF3Y	R3XaJOzrmB	52	Week 4	L3	30	3	Female	Non white	21	18.8	2
803	42iF3Y	R3XaJOzrmB	57	Week 4	L2	30	3	Female	Non white	21	18.8	2
804	42iF3Y	R3XaJOzrmB	60	Week 4	L1	30	3	Female	Non white	21	18.8	2
805	42iF3Y	R3XaJOzrmB	59	Week 4	T12	30	3	Female	Non white	21	18.8	2
806	42iF3Y	XFnf4yNgsf	2	Week 12	S1	0	3	Female	Non white	21	18.8	2
807	42iF3Y	XFnf4yNgsf	0	Week 12	L5	0	3	Female	Non white	21	18.8	2
808	42iF3Y	XFnf4yNgsf	5	Week 12	L4	0	3	Female	Non white	21	18.8	2
809	42iF3Y	XFnf4yNgsf	5	Week 12	L3	0	3	Female	Non white	21	18.8	2
810	42iF3Y	XFnf4yNgsf	0	Week 12	L2	0	3	Female	Non white	21	18.8	2
811	42iF3Y	XFnf4yNgsf	3	Week 12	L1	0	3	Female	Non white	21	18.8	2
812	42iF3Y	XFnf4yNgsf	2	Week 12	T12	0	3	Female	Non white	21	18.8	2
813	N6TSnu	bfKnniOXoI	39	Week 0.5	S1	29	3	Male	Non white	31	18.5	2
814	N6TSnu	bfKnniOXoI	42	Week 0.5	L5	29	3	Male	Non white	31	18.5	2
815	N6TSnu	bfKnniOXoI	34	Week 0.5	L4	29	3	Male	Non white	31	18.5	2
816	N6TSnu	bfKnniOXoI	22	Week 0.5	L3	29	3	Male	Non white	31	18.5	2
817	N6TSnu	bfKnniOXoI	19	Week 0.5	L2	29	3	Male	Non white	31	18.5	2
818	N6TSnu	bfKnniOXoI	16	Week 0.5	L1	29	3	Male	Non white	31	18.5	2
819	N6TSnu	bfKnniOXoI	10	Week 0.5	T12	29	3	Male	Non white	31	18.5	2
820	N6TSnu	bfKnniOXoI	42	Week 1	S1	19	3	Male	Non white	31	18.5	2
821	N6TSnu	bfKnniOXoI	39	Week 1	L5	19	3	Male	Non white	31	18.5	2
822	N6TSnu	bfKnniOXoI	41	Week 1	L4	19	3	Male	Non white	31	18.5	2
823	N6TSnu	bfKnniOXoI	23	Week 1	L3	19	3	Male	Non white	31	18.5	2
824	N6TSnu	bfKnniOXoI	20	Week 1	L2	19	3	Male	Non white	31	18.5	2
825	N6TSnu	bfKnniOXoI	18	Week 1	L1	19	3	Male	Non white	31	18.5	2
826	N6TSnu	bfKnniOXoI	23	Week 1	T12	19	3	Male	Non white	31	18.5	2
827	N6TSnu	R3XaJOzrmB	61	Week 4	S1	24	3	Male	Non white	31	18.5	2
828	N6TSnu	R3XaJOzrmB	76	Week 4	L5	24	3	Male	Non white	31	18.5	2
829	N6TSnu	R3XaJOzrmB	81	Week 4	L4	24	3	Male	Non white	31	18.5	2
830	N6TSnu	R3XaJOzrmB	78	Week 4	L3	24	3	Male	Non white	31	18.5	2
831	N6TSnu	R3XaJOzrmB	77	Week 4	L2	24	3	Male	Non white	31	18.5	2
832	N6TSnu	R3XaJOzrmB	81	Week 4	L1	24	3	Male	Non white	31	18.5	2
833	N6TSnu	R3XaJOzrmB	85	Week 4	T12	24	3	Male	Non white	31	18.5	2
834	N6TSnu	VVu4l6HJD4	35	Week 12	S1	15	3	Male	Non white	31	18.5	2
835	N6TSnu	VVu4l6HJD4	38	Week 12	L5	15	3	Male	Non white	31	18.5	2
836	N6TSnu	VVu4l6HJD4	39	Week 12	L4	15	3	Male	Non white	31	18.5	2
837	N6TSnu	VVu4l6HJD4	28	Week 12	L3	15	3	Male	Non white	31	18.5	2
838	N6TSnu	VVu4l6HJD4	22	Week 12	L2	15	3	Male	Non white	31	18.5	2
839	N6TSnu	VVu4l6HJD4	20	Week 12	L1	15	3	Male	Non white	31	18.5	2
840	N6TSnu	VVu4l6HJD4	20	Week 12	T12	15	3	Male	Non white	31	18.5	2
841	F3lWuN	R3XaJOzrmB	15	Week 0.5	S1	12	3	Female	White	21	20.8	2
842	F3lWuN	R3XaJOzrmB	15	Week 0.5	L5	12	3	Female	White	21	20.8	2
843	F3lWuN	R3XaJOzrmB	26	Week 0.5	L4	12	3	Female	White	21	20.8	2
844	F3lWuN	R3XaJOzrmB	26	Week 0.5	L3	12	3	Female	White	21	20.8	2
845	F3lWuN	R3XaJOzrmB	30	Week 0.5	L2	12	3	Female	White	21	20.8	2
846	F3lWuN	R3XaJOzrmB	25	Week 0.5	L1	12	3	Female	White	21	20.8	2
847	F3lWuN	R3XaJOzrmB	27	Week 0.5	T12	12	3	Female	White	21	20.8	2
848	F3lWuN	R3XaJOzrmB	16	Week 1	S1	14	3	Female	White	21	20.8	2
849	F3lWuN	R3XaJOzrmB	15	Week 1	L5	14	3	Female	White	21	20.8	2
850	F3lWuN	R3XaJOzrmB	27	Week 1	L4	14	3	Female	White	21	20.8	2
851	F3lWuN	R3XaJOzrmB	28	Week 1	L3	14	3	Female	White	21	20.8	2
852	F3lWuN	R3XaJOzrmB	31	Week 1	L2	14	3	Female	White	21	20.8	2
853	F3lWuN	R3XaJOzrmB	29	Week 1	L1	14	3	Female	White	21	20.8	2
854	F3lWuN	R3XaJOzrmB	30	Week 1	T12	14	3	Female	White	21	20.8	2
855	F3lWuN	VVu4l6HJD4	8	Week 4	S1	10	3	Female	White	21	20.8	2
856	F3lWuN	VVu4l6HJD4	12	Week 4	L5	10	3	Female	White	21	20.8	2
857	F3lWuN	VVu4l6HJD4	7	Week 4	L4	10	3	Female	White	21	20.8	2
858	F3lWuN	VVu4l6HJD4	4	Week 4	L3	10	3	Female	White	21	20.8	2
859	F3lWuN	VVu4l6HJD4	5	Week 4	L2	10	3	Female	White	21	20.8	2
860	F3lWuN	VVu4l6HJD4	5	Week 4	L1	10	3	Female	White	21	20.8	2
861	F3lWuN	VVu4l6HJD4	2	Week 4	T12	10	3	Female	White	21	20.8	2
862	F3lWuN	VVu4l6HJD4	6	Week 12	S1	2	3	Female	White	21	20.8	2
863	F3lWuN	VVu4l6HJD4	12	Week 12	L5	2	3	Female	White	21	20.8	2
864	F3lWuN	VVu4l6HJD4	9	Week 12	L4	2	3	Female	White	21	20.8	2
865	F3lWuN	VVu4l6HJD4	7	Week 12	L3	2	3	Female	White	21	20.8	2
866	F3lWuN	VVu4l6HJD4	1	Week 12	L2	2	3	Female	White	21	20.8	2
867	F3lWuN	VVu4l6HJD4	2	Week 12	L1	2	3	Female	White	21	20.8	2
868	F3lWuN	VVu4l6HJD4	4	Week 12	T12	2	3	Female	White	21	20.8	2
869	cU6AYO	R3XaJOzrmB	19	Week 0.5	S1	30	5	Male	White	20	24.6	4
870	cU6AYO	R3XaJOzrmB	4	Week 0.5	L5	30	5	Male	White	20	24.6	4
871	cU6AYO	R3XaJOzrmB	6	Week 0.5	L4	30	5	Male	White	20	24.6	4
872	cU6AYO	R3XaJOzrmB	2	Week 0.5	L3	30	5	Male	White	20	24.6	4
873	cU6AYO	R3XaJOzrmB	5	Week 0.5	L2	30	5	Male	White	20	24.6	4
874	cU6AYO	R3XaJOzrmB	7	Week 0.5	L1	30	5	Male	White	20	24.6	4
875	cU6AYO	R3XaJOzrmB	11	Week 0.5	T12	30	5	Male	White	20	24.6	4
876	cU6AYO	XFnf4yNgsf	10	Week 1	S1	22	5	Male	White	20	24.6	4
877	cU6AYO	XFnf4yNgsf	4	Week 1	L5	22	5	Male	White	20	24.6	4
878	cU6AYO	XFnf4yNgsf	6	Week 1	L4	22	5	Male	White	20	24.6	4
879	cU6AYO	XFnf4yNgsf	1	Week 1	L3	22	5	Male	White	20	24.6	4
880	cU6AYO	XFnf4yNgsf	4	Week 1	L2	22	5	Male	White	20	24.6	4
881	cU6AYO	XFnf4yNgsf	4	Week 1	L1	22	5	Male	White	20	24.6	4
882	cU6AYO	XFnf4yNgsf	12	Week 1	T12	22	5	Male	White	20	24.6	4
883	cU6AYO	VVu4l6HJD4	2	Week 4	S1	20	5	Male	White	20	24.6	4
884	cU6AYO	VVu4l6HJD4	1	Week 4	L5	20	5	Male	White	20	24.6	4
885	cU6AYO	VVu4l6HJD4	6	Week 4	L4	20	5	Male	White	20	24.6	4
886	cU6AYO	VVu4l6HJD4	5	Week 4	L3	20	5	Male	White	20	24.6	4
887	cU6AYO	VVu4l6HJD4	5	Week 4	L2	20	5	Male	White	20	24.6	4
888	cU6AYO	VVu4l6HJD4	10	Week 4	L1	20	5	Male	White	20	24.6	4
889	cU6AYO	VVu4l6HJD4	18	Week 4	T12	20	5	Male	White	20	24.6	4
890	cU6AYO	QssUVqwEdS	14	Week 12	S1	33	5	Male	White	20	24.6	4
891	cU6AYO	QssUVqwEdS	4	Week 12	L5	33	5	Male	White	20	24.6	4
892	cU6AYO	QssUVqwEdS	2	Week 12	L4	33	5	Male	White	20	24.6	4
893	cU6AYO	QssUVqwEdS	5	Week 12	L3	33	5	Male	White	20	24.6	4
894	cU6AYO	QssUVqwEdS	10	Week 12	L2	33	5	Male	White	20	24.6	4
895	cU6AYO	QssUVqwEdS	14	Week 12	L1	33	5	Male	White	20	24.6	4
896	cU6AYO	QssUVqwEdS	19	Week 12	T12	33	5	Male	White	20	24.6	4
897	5x2b5j	bfKnniOXoI	32	Week 0.5	S1	2	3	Female	White	25	25.6	3
898	5x2b5j	bfKnniOXoI	35	Week 0.5	L5	2	3	Female	White	25	25.6	3
899	5x2b5j	bfKnniOXoI	31	Week 0.5	L4	2	3	Female	White	25	25.6	3
900	5x2b5j	bfKnniOXoI	29	Week 0.5	L3	2	3	Female	White	25	25.6	3
901	5x2b5j	bfKnniOXoI	26	Week 0.5	L2	2	3	Female	White	25	25.6	3
902	5x2b5j	bfKnniOXoI	39	Week 0.5	L1	2	3	Female	White	25	25.6	3
903	5x2b5j	bfKnniOXoI	34	Week 0.5	T12	2	3	Female	White	25	25.6	3
904	5x2b5j	R3XaJOzrmB	34	Week 1	S1	1	3	Female	White	25	25.6	3
905	5x2b5j	R3XaJOzrmB	37	Week 1	L5	1	3	Female	White	25	25.6	3
906	5x2b5j	R3XaJOzrmB	34	Week 1	L4	1	3	Female	White	25	25.6	3
907	5x2b5j	R3XaJOzrmB	31	Week 1	L3	1	3	Female	White	25	25.6	3
908	5x2b5j	R3XaJOzrmB	28	Week 1	L2	1	3	Female	White	25	25.6	3
909	5x2b5j	R3XaJOzrmB	40	Week 1	L1	1	3	Female	White	25	25.6	3
910	5x2b5j	R3XaJOzrmB	35	Week 1	T12	1	3	Female	White	25	25.6	3
911	5x2b5j	VVu4l6HJD4	35	Week 4	S1	2	3	Female	White	25	25.6	3
912	5x2b5j	VVu4l6HJD4	35	Week 4	L5	2	3	Female	White	25	25.6	3
913	5x2b5j	VVu4l6HJD4	34	Week 4	L4	2	3	Female	White	25	25.6	3
914	5x2b5j	VVu4l6HJD4	32	Week 4	L3	2	3	Female	White	25	25.6	3
915	5x2b5j	VVu4l6HJD4	25	Week 4	L2	2	3	Female	White	25	25.6	3
916	5x2b5j	VVu4l6HJD4	35	Week 4	L1	2	3	Female	White	25	25.6	3
917	5x2b5j	VVu4l6HJD4	33	Week 4	T12	2	3	Female	White	25	25.6	3
918	lNYwdM	XFnf4yNgsf	19	Week 0.5	S1	13	3	Female	Unknown/more than one race	24	21.3	2
919	lNYwdM	XFnf4yNgsf	15	Week 0.5	L5	13	3	Female	Unknown/more than one race	24	21.3	2
920	lNYwdM	XFnf4yNgsf	7	Week 0.5	L4	13	3	Female	Unknown/more than one race	24	21.3	2
921	lNYwdM	XFnf4yNgsf	5	Week 0.5	L3	13	3	Female	Unknown/more than one race	24	21.3	2
922	lNYwdM	XFnf4yNgsf	5	Week 0.5	L2	13	3	Female	Unknown/more than one race	24	21.3	2
923	lNYwdM	XFnf4yNgsf	6	Week 0.5	L1	13	3	Female	Unknown/more than one race	24	21.3	2
924	lNYwdM	XFnf4yNgsf	6	Week 0.5	T12	13	3	Female	Unknown/more than one race	24	21.3	2
925	lNYwdM	XFnf4yNgsf	14	Week 1	S1	17	3	Female	Unknown/more than one race	24	21.3	2
926	lNYwdM	XFnf4yNgsf	18	Week 1	L5	17	3	Female	Unknown/more than one race	24	21.3	2
927	lNYwdM	XFnf4yNgsf	28	Week 1	L4	17	3	Female	Unknown/more than one race	24	21.3	2
928	lNYwdM	XFnf4yNgsf	28	Week 1	L3	17	3	Female	Unknown/more than one race	24	21.3	2
929	lNYwdM	XFnf4yNgsf	29	Week 1	L2	17	3	Female	Unknown/more than one race	24	21.3	2
930	lNYwdM	XFnf4yNgsf	29	Week 1	L1	17	3	Female	Unknown/more than one race	24	21.3	2
931	lNYwdM	XFnf4yNgsf	31	Week 1	T12	17	3	Female	Unknown/more than one race	24	21.3	2
932	lNYwdM	VVu4l6HJD4	5	Week 4	S1	1	3	Female	Unknown/more than one race	24	21.3	2
933	lNYwdM	VVu4l6HJD4	5	Week 4	L5	1	3	Female	Unknown/more than one race	24	21.3	2
934	lNYwdM	VVu4l6HJD4	9	Week 4	L4	1	3	Female	Unknown/more than one race	24	21.3	2
935	lNYwdM	VVu4l6HJD4	12	Week 4	L3	1	3	Female	Unknown/more than one race	24	21.3	2
936	lNYwdM	VVu4l6HJD4	12	Week 4	L2	1	3	Female	Unknown/more than one race	24	21.3	2
937	lNYwdM	VVu4l6HJD4	8	Week 4	L1	1	3	Female	Unknown/more than one race	24	21.3	2
938	lNYwdM	VVu4l6HJD4	6	Week 4	T12	1	3	Female	Unknown/more than one race	24	21.3	2
939	lNYwdM	QssUVqwEdS	14	Week 12	S1	20	3	Female	Unknown/more than one race	24	21.3	2
940	lNYwdM	QssUVqwEdS	15	Week 12	L5	20	3	Female	Unknown/more than one race	24	21.3	2
941	lNYwdM	QssUVqwEdS	25	Week 12	L4	20	3	Female	Unknown/more than one race	24	21.3	2
942	lNYwdM	QssUVqwEdS	28	Week 12	L3	20	3	Female	Unknown/more than one race	24	21.3	2
943	lNYwdM	QssUVqwEdS	26	Week 12	L2	20	3	Female	Unknown/more than one race	24	21.3	2
944	lNYwdM	QssUVqwEdS	28	Week 12	L1	20	3	Female	Unknown/more than one race	24	21.3	2
945	lNYwdM	QssUVqwEdS	34	Week 12	T12	20	3	Female	Unknown/more than one race	24	21.3	2
946	eIInFJ	QssUVqwEdS	44	Week 0.5	S1	7	3	Female	White	37	22	2
947	eIInFJ	QssUVqwEdS	37	Week 0.5	L5	7	3	Female	White	37	22	2
948	eIInFJ	QssUVqwEdS	49	Week 0.5	L4	7	3	Female	White	37	22	2
949	eIInFJ	QssUVqwEdS	51	Week 0.5	L3	7	3	Female	White	37	22	2
950	eIInFJ	QssUVqwEdS	45	Week 0.5	L2	7	3	Female	White	37	22	2
951	eIInFJ	QssUVqwEdS	50	Week 0.5	L1	7	3	Female	White	37	22	2
952	eIInFJ	QssUVqwEdS	51	Week 0.5	T12	7	3	Female	White	37	22	2
953	eIInFJ	QssUVqwEdS	15	Week 1	S1	8	3	Female	White	37	22	2
954	eIInFJ	QssUVqwEdS	11	Week 1	L5	8	3	Female	White	37	22	2
955	eIInFJ	QssUVqwEdS	12	Week 1	L4	8	3	Female	White	37	22	2
956	eIInFJ	QssUVqwEdS	13	Week 1	L3	8	3	Female	White	37	22	2
957	eIInFJ	QssUVqwEdS	7	Week 1	L2	8	3	Female	White	37	22	2
958	eIInFJ	QssUVqwEdS	5	Week 1	L1	8	3	Female	White	37	22	2
959	eIInFJ	QssUVqwEdS	7	Week 1	T12	8	3	Female	White	37	22	2
960	eIInFJ	XFnf4yNgsf	32	Week 4	S1	11	3	Female	White	37	22	2
961	eIInFJ	XFnf4yNgsf	27	Week 4	L5	11	3	Female	White	37	22	2
962	eIInFJ	XFnf4yNgsf	39	Week 4	L4	11	3	Female	White	37	22	2
963	eIInFJ	XFnf4yNgsf	39	Week 4	L3	11	3	Female	White	37	22	2
964	eIInFJ	XFnf4yNgsf	41	Week 4	L2	11	3	Female	White	37	22	2
965	eIInFJ	XFnf4yNgsf	38	Week 4	L1	11	3	Female	White	37	22	2
966	eIInFJ	XFnf4yNgsf	43	Week 4	T12	11	3	Female	White	37	22	2
967	eIInFJ	bfKnniOXoI	55	Week 12	S1	0	3	Female	White	37	22	2
968	eIInFJ	bfKnniOXoI	47	Week 12	L5	0	3	Female	White	37	22	2
969	eIInFJ	bfKnniOXoI	51	Week 12	L4	0	3	Female	White	37	22	2
970	eIInFJ	bfKnniOXoI	48	Week 12	L3	0	3	Female	White	37	22	2
971	eIInFJ	bfKnniOXoI	46	Week 12	L2	0	3	Female	White	37	22	2
972	eIInFJ	bfKnniOXoI	51	Week 12	L1	0	3	Female	White	37	22	2
973	eIInFJ	bfKnniOXoI	55	Week 12	T12	0	3	Female	White	37	22	2
974	Twj09J	VVu4l6HJD4	3	Week 0.5	S1	2	2	Female	White	40	20	3
975	Twj09J	VVu4l6HJD4	15	Week 0.5	L5	2	2	Female	White	40	20	3
976	Twj09J	VVu4l6HJD4	28	Week 0.5	L4	2	2	Female	White	40	20	3
977	Twj09J	VVu4l6HJD4	30	Week 0.5	L3	2	2	Female	White	40	20	3
978	Twj09J	VVu4l6HJD4	28	Week 0.5	L2	2	2	Female	White	40	20	3
979	Twj09J	VVu4l6HJD4	32	Week 0.5	L1	2	2	Female	White	40	20	3
980	Twj09J	VVu4l6HJD4	27	Week 0.5	T12	2	2	Female	White	40	20	3
981	Twj09J	XFnf4yNgsf	2	Week 1	S1	5	2	Female	White	40	20	3
982	Twj09J	XFnf4yNgsf	1	Week 1	L5	5	2	Female	White	40	20	3
983	Twj09J	XFnf4yNgsf	3	Week 1	L4	5	2	Female	White	40	20	3
984	Twj09J	XFnf4yNgsf	4	Week 1	L3	5	2	Female	White	40	20	3
985	Twj09J	XFnf4yNgsf	3	Week 1	L2	5	2	Female	White	40	20	3
986	Twj09J	XFnf4yNgsf	6	Week 1	L1	5	2	Female	White	40	20	3
987	Twj09J	XFnf4yNgsf	7	Week 1	T12	5	2	Female	White	40	20	3
988	Twj09J	VVu4l6HJD4	4	Week 4	S1	26	2	Female	White	40	20	3
989	Twj09J	VVu4l6HJD4	8	Week 4	L5	26	2	Female	White	40	20	3
990	Twj09J	VVu4l6HJD4	19	Week 4	L4	26	2	Female	White	40	20	3
991	Twj09J	VVu4l6HJD4	25	Week 4	L3	26	2	Female	White	40	20	3
992	Twj09J	VVu4l6HJD4	26	Week 4	L2	26	2	Female	White	40	20	3
993	Twj09J	VVu4l6HJD4	31	Week 4	L1	26	2	Female	White	40	20	3
994	Twj09J	VVu4l6HJD4	30	Week 4	T12	26	2	Female	White	40	20	3
995	Twj09J	VVu4l6HJD4	1	Week 12	S1	2	2	Female	White	40	20	3
996	Twj09J	VVu4l6HJD4	3	Week 12	L5	2	2	Female	White	40	20	3
997	Twj09J	VVu4l6HJD4	1	Week 12	L4	2	2	Female	White	40	20	3
998	Twj09J	VVu4l6HJD4	1	Week 12	L3	2	2	Female	White	40	20	3
999	Twj09J	VVu4l6HJD4	4	Week 12	L2	2	2	Female	White	40	20	3
1000	Twj09J	VVu4l6HJD4	1	Week 12	L1	2	2	Female	White	40	20	3
1001	Twj09J	VVu4l6HJD4	1	Week 12	T12	2	2	Female	White	40	20	3
1002	rV8Ylb	VVu4l6HJD4	57	Week 0.5	S1	17	2	Male	White	41	37.3	3
1003	rV8Ylb	VVu4l6HJD4	54	Week 0.5	L5	17	2	Male	White	41	37.3	3
1004	rV8Ylb	VVu4l6HJD4	61	Week 0.5	L4	17	2	Male	White	41	37.3	3
1005	rV8Ylb	VVu4l6HJD4	58	Week 0.5	L3	17	2	Male	White	41	37.3	3
1006	rV8Ylb	VVu4l6HJD4	56	Week 0.5	L2	17	2	Male	White	41	37.3	3
1007	rV8Ylb	VVu4l6HJD4	54	Week 0.5	L1	17	2	Male	White	41	37.3	3
1008	rV8Ylb	VVu4l6HJD4	40	Week 0.5	T12	17	2	Male	White	41	37.3	3
1009	rV8Ylb	XFnf4yNgsf	50	Week 1	S1	15	2	Male	White	41	37.3	3
1010	rV8Ylb	XFnf4yNgsf	49	Week 1	L5	15	2	Male	White	41	37.3	3
1011	rV8Ylb	XFnf4yNgsf	55	Week 1	L4	15	2	Male	White	41	37.3	3
1012	rV8Ylb	XFnf4yNgsf	52	Week 1	L3	15	2	Male	White	41	37.3	3
1013	rV8Ylb	XFnf4yNgsf	49	Week 1	L2	15	2	Male	White	41	37.3	3
1014	rV8Ylb	XFnf4yNgsf	45	Week 1	L1	15	2	Male	White	41	37.3	3
1015	rV8Ylb	XFnf4yNgsf	35	Week 1	T12	15	2	Male	White	41	37.3	3
1016	rV8Ylb	VVu4l6HJD4	50	Week 4	S1	13	2	Male	White	41	37.3	3
1017	rV8Ylb	VVu4l6HJD4	46	Week 4	L5	13	2	Male	White	41	37.3	3
1018	rV8Ylb	VVu4l6HJD4	47	Week 4	L4	13	2	Male	White	41	37.3	3
1019	rV8Ylb	VVu4l6HJD4	44	Week 4	L3	13	2	Male	White	41	37.3	3
1020	rV8Ylb	VVu4l6HJD4	50	Week 4	L2	13	2	Male	White	41	37.3	3
1021	rV8Ylb	VVu4l6HJD4	60	Week 4	L1	13	2	Male	White	41	37.3	3
1022	rV8Ylb	VVu4l6HJD4	63	Week 4	T12	13	2	Male	White	41	37.3	3
1023	rV8Ylb	VVu4l6HJD4	2	Week 12	S1	9	2	Male	White	41	37.3	3
1024	rV8Ylb	VVu4l6HJD4	5	Week 12	L5	9	2	Male	White	41	37.3	3
1025	rV8Ylb	VVu4l6HJD4	7	Week 12	L4	9	2	Male	White	41	37.3	3
1026	rV8Ylb	VVu4l6HJD4	8	Week 12	L3	9	2	Male	White	41	37.3	3
1027	rV8Ylb	VVu4l6HJD4	6	Week 12	L2	9	2	Male	White	41	37.3	3
1028	rV8Ylb	VVu4l6HJD4	12	Week 12	L1	9	2	Male	White	41	37.3	3
1029	rV8Ylb	VVu4l6HJD4	11	Week 12	T12	9	2	Male	White	41	37.3	3
1030	qETxRR	QssUVqwEdS	11	Week 0.5	S1	6	2	Female	White	43	43.9	1
1031	qETxRR	QssUVqwEdS	7	Week 0.5	L5	6	2	Female	White	43	43.9	1
1032	qETxRR	QssUVqwEdS	8	Week 0.5	L4	6	2	Female	White	43	43.9	1
1033	qETxRR	QssUVqwEdS	5	Week 0.5	L3	6	2	Female	White	43	43.9	1
1034	qETxRR	QssUVqwEdS	4	Week 0.5	L2	6	2	Female	White	43	43.9	1
1035	qETxRR	QssUVqwEdS	0	Week 0.5	L1	6	2	Female	White	43	43.9	1
1036	qETxRR	QssUVqwEdS	5	Week 0.5	T12	6	2	Female	White	43	43.9	1
1037	qETxRR	QssUVqwEdS	12	Week 1	S1	13	2	Female	White	43	43.9	1
1038	qETxRR	QssUVqwEdS	11	Week 1	L5	13	2	Female	White	43	43.9	1
1039	qETxRR	QssUVqwEdS	10	Week 1	L4	13	2	Female	White	43	43.9	1
1040	qETxRR	QssUVqwEdS	5	Week 1	L3	13	2	Female	White	43	43.9	1
1041	qETxRR	QssUVqwEdS	4	Week 1	L2	13	2	Female	White	43	43.9	1
1042	qETxRR	QssUVqwEdS	1	Week 1	L1	13	2	Female	White	43	43.9	1
1043	qETxRR	QssUVqwEdS	1	Week 1	T12	13	2	Female	White	43	43.9	1
1044	qETxRR	XFnf4yNgsf	12	Week 4	S1	22	2	Female	White	43	43.9	1
1045	qETxRR	XFnf4yNgsf	19	Week 4	L5	22	2	Female	White	43	43.9	1
1046	qETxRR	XFnf4yNgsf	18	Week 4	L4	22	2	Female	White	43	43.9	1
1047	qETxRR	XFnf4yNgsf	23	Week 4	L3	22	2	Female	White	43	43.9	1
1048	qETxRR	XFnf4yNgsf	30	Week 4	L2	22	2	Female	White	43	43.9	1
1049	qETxRR	XFnf4yNgsf	33	Week 4	L1	22	2	Female	White	43	43.9	1
1050	qETxRR	XFnf4yNgsf	34	Week 4	T12	22	2	Female	White	43	43.9	1
1051	qETxRR	XFnf4yNgsf	11	Week 12	S1	15	2	Female	White	43	43.9	1
1052	qETxRR	XFnf4yNgsf	8	Week 12	L5	15	2	Female	White	43	43.9	1
1053	qETxRR	XFnf4yNgsf	4	Week 12	L4	15	2	Female	White	43	43.9	1
1054	qETxRR	XFnf4yNgsf	1	Week 12	L3	15	2	Female	White	43	43.9	1
1055	qETxRR	XFnf4yNgsf	5	Week 12	L2	15	2	Female	White	43	43.9	1
1056	qETxRR	XFnf4yNgsf	1	Week 12	L1	15	2	Female	White	43	43.9	1
1057	qETxRR	XFnf4yNgsf	4	Week 12	T12	15	2	Female	White	43	43.9	1
1058	ptUzzx	QssUVqwEdS	7	Week 0.5	S1	3	3	Female	White	55	44.3	2
1059	ptUzzx	QssUVqwEdS	13	Week 0.5	L5	3	3	Female	White	55	44.3	2
1060	ptUzzx	QssUVqwEdS	14	Week 0.5	L4	3	3	Female	White	55	44.3	2
1061	ptUzzx	QssUVqwEdS	10	Week 0.5	L3	3	3	Female	White	55	44.3	2
1062	ptUzzx	QssUVqwEdS	8	Week 0.5	L2	3	3	Female	White	55	44.3	2
1063	ptUzzx	QssUVqwEdS	16	Week 0.5	L1	3	3	Female	White	55	44.3	2
1064	ptUzzx	QssUVqwEdS	10	Week 0.5	T12	3	3	Female	White	55	44.3	2
1065	ptUzzx	bfKnniOXoI	2	Week 1	S1	4	3	Female	White	55	44.3	2
1066	ptUzzx	bfKnniOXoI	6	Week 1	L5	4	3	Female	White	55	44.3	2
1067	ptUzzx	bfKnniOXoI	3	Week 1	L4	4	3	Female	White	55	44.3	2
1068	ptUzzx	bfKnniOXoI	3	Week 1	L3	4	3	Female	White	55	44.3	2
1069	ptUzzx	bfKnniOXoI	5	Week 1	L2	4	3	Female	White	55	44.3	2
1070	ptUzzx	bfKnniOXoI	1	Week 1	L1	4	3	Female	White	55	44.3	2
1071	ptUzzx	bfKnniOXoI	6	Week 1	T12	4	3	Female	White	55	44.3	2
1072	ptUzzx	VVu4l6HJD4	30	Week 4	S1	25	3	Female	White	55	44.3	2
1073	ptUzzx	VVu4l6HJD4	22	Week 4	L5	25	3	Female	White	55	44.3	2
1074	ptUzzx	VVu4l6HJD4	14	Week 4	L4	25	3	Female	White	55	44.3	2
1075	ptUzzx	VVu4l6HJD4	14	Week 4	L3	25	3	Female	White	55	44.3	2
1076	ptUzzx	VVu4l6HJD4	8	Week 4	L2	25	3	Female	White	55	44.3	2
1077	ptUzzx	VVu4l6HJD4	12	Week 4	L1	25	3	Female	White	55	44.3	2
1078	ptUzzx	VVu4l6HJD4	5	Week 4	T12	25	3	Female	White	55	44.3	2
1079	TImbbx	R3XaJOzrmB	24	Week 0.5	S1	11	3	Female	Unknown/more than one race	31	39.3	2
1080	TImbbx	R3XaJOzrmB	19	Week 0.5	L5	11	3	Female	Unknown/more than one race	31	39.3	2
1081	TImbbx	R3XaJOzrmB	13	Week 0.5	L4	11	3	Female	Unknown/more than one race	31	39.3	2
1082	TImbbx	R3XaJOzrmB	12	Week 0.5	L3	11	3	Female	Unknown/more than one race	31	39.3	2
1083	TImbbx	R3XaJOzrmB	12	Week 0.5	L2	11	3	Female	Unknown/more than one race	31	39.3	2
1084	TImbbx	R3XaJOzrmB	11	Week 0.5	L1	11	3	Female	Unknown/more than one race	31	39.3	2
1085	TImbbx	R3XaJOzrmB	13	Week 0.5	T12	11	3	Female	Unknown/more than one race	31	39.3	2
1086	TImbbx	R3XaJOzrmB	7	Week 1	S1	3	3	Female	Unknown/more than one race	31	39.3	2
1087	TImbbx	R3XaJOzrmB	5	Week 1	L5	3	3	Female	Unknown/more than one race	31	39.3	2
1088	TImbbx	R3XaJOzrmB	0	Week 1	L4	3	3	Female	Unknown/more than one race	31	39.3	2
1089	TImbbx	R3XaJOzrmB	2	Week 1	L3	3	3	Female	Unknown/more than one race	31	39.3	2
1090	TImbbx	R3XaJOzrmB	3	Week 1	L2	3	3	Female	Unknown/more than one race	31	39.3	2
1091	TImbbx	R3XaJOzrmB	3	Week 1	L1	3	3	Female	Unknown/more than one race	31	39.3	2
1092	TImbbx	R3XaJOzrmB	4	Week 1	T12	3	3	Female	Unknown/more than one race	31	39.3	2
1093	TImbbx	VVu4l6HJD4	18	Week 4	S1	25	3	Female	Unknown/more than one race	31	39.3	2
1094	TImbbx	VVu4l6HJD4	11	Week 4	L5	25	3	Female	Unknown/more than one race	31	39.3	2
1095	TImbbx	VVu4l6HJD4	3	Week 4	L4	25	3	Female	Unknown/more than one race	31	39.3	2
1096	TImbbx	VVu4l6HJD4	3	Week 4	L3	25	3	Female	Unknown/more than one race	31	39.3	2
1097	TImbbx	VVu4l6HJD4	7	Week 4	L2	25	3	Female	Unknown/more than one race	31	39.3	2
1098	TImbbx	VVu4l6HJD4	10	Week 4	L1	25	3	Female	Unknown/more than one race	31	39.3	2
1099	TImbbx	VVu4l6HJD4	7	Week 4	T12	25	3	Female	Unknown/more than one race	31	39.3	2
1100	TImbbx	VVu4l6HJD4	2	Week 12	S1	2	3	Female	Unknown/more than one race	31	39.3	2
1101	TImbbx	VVu4l6HJD4	1	Week 12	L5	2	3	Female	Unknown/more than one race	31	39.3	2
1102	TImbbx	VVu4l6HJD4	2	Week 12	L4	2	3	Female	Unknown/more than one race	31	39.3	2
1103	TImbbx	VVu4l6HJD4	0	Week 12	L3	2	3	Female	Unknown/more than one race	31	39.3	2
1104	TImbbx	VVu4l6HJD4	2	Week 12	L2	2	3	Female	Unknown/more than one race	31	39.3	2
1105	TImbbx	VVu4l6HJD4	0	Week 12	L1	2	3	Female	Unknown/more than one race	31	39.3	2
1106	TImbbx	VVu4l6HJD4	4	Week 12	T12	2	3	Female	Unknown/more than one race	31	39.3	2
1107	qAlqJR	XFnf4yNgsf	6	Week 0.5	S1	3	2	Female	White	32	29.2	2
1108	qAlqJR	XFnf4yNgsf	8	Week 0.5	L5	3	2	Female	White	32	29.2	2
1109	qAlqJR	XFnf4yNgsf	4	Week 0.5	L4	3	2	Female	White	32	29.2	2
1110	qAlqJR	XFnf4yNgsf	7	Week 0.5	L3	3	2	Female	White	32	29.2	2
1111	qAlqJR	XFnf4yNgsf	2	Week 0.5	L2	3	2	Female	White	32	29.2	2
1112	qAlqJR	XFnf4yNgsf	1	Week 0.5	L1	3	2	Female	White	32	29.2	2
1113	qAlqJR	XFnf4yNgsf	3	Week 0.5	T12	3	2	Female	White	32	29.2	2
1114	qAlqJR	XFnf4yNgsf	5	Week 1	S1	8	2	Female	White	32	29.2	2
1115	qAlqJR	XFnf4yNgsf	10	Week 1	L5	8	2	Female	White	32	29.2	2
1116	qAlqJR	XFnf4yNgsf	8	Week 1	L4	8	2	Female	White	32	29.2	2
1117	qAlqJR	XFnf4yNgsf	13	Week 1	L3	8	2	Female	White	32	29.2	2
1118	qAlqJR	XFnf4yNgsf	10	Week 1	L2	8	2	Female	White	32	29.2	2
1119	qAlqJR	XFnf4yNgsf	8	Week 1	L1	8	2	Female	White	32	29.2	2
1120	qAlqJR	XFnf4yNgsf	13	Week 1	T12	8	2	Female	White	32	29.2	2
1121	qAlqJR	VVu4l6HJD4	3	Week 4	S1	4	2	Female	White	32	29.2	2
1122	qAlqJR	VVu4l6HJD4	3	Week 4	L5	4	2	Female	White	32	29.2	2
1123	qAlqJR	VVu4l6HJD4	7	Week 4	L4	4	2	Female	White	32	29.2	2
1124	qAlqJR	VVu4l6HJD4	5	Week 4	L3	4	2	Female	White	32	29.2	2
1125	qAlqJR	VVu4l6HJD4	9	Week 4	L2	4	2	Female	White	32	29.2	2
1126	qAlqJR	VVu4l6HJD4	8	Week 4	L1	4	2	Female	White	32	29.2	2
1127	qAlqJR	VVu4l6HJD4	7	Week 4	T12	4	2	Female	White	32	29.2	2
1128	qAlqJR	VVu4l6HJD4	14	Week 12	S1	1	2	Female	White	32	29.2	2
1129	qAlqJR	VVu4l6HJD4	15	Week 12	L5	1	2	Female	White	32	29.2	2
1130	qAlqJR	VVu4l6HJD4	11	Week 12	L4	1	2	Female	White	32	29.2	2
1131	qAlqJR	VVu4l6HJD4	9	Week 12	L3	1	2	Female	White	32	29.2	2
1132	qAlqJR	VVu4l6HJD4	8	Week 12	L2	1	2	Female	White	32	29.2	2
1133	qAlqJR	VVu4l6HJD4	9	Week 12	L1	1	2	Female	White	32	29.2	2
1134	qAlqJR	VVu4l6HJD4	13	Week 12	T12	1	2	Female	White	32	29.2	2
1135	pRQT6V	VVu4l6HJD4	3	Week 0.5	S1	21	2	Male	White	47	36.6	2
1136	pRQT6V	VVu4l6HJD4	9	Week 0.5	L5	21	2	Male	White	47	36.6	2
1137	pRQT6V	VVu4l6HJD4	15	Week 0.5	L4	21	2	Male	White	47	36.6	2
1138	pRQT6V	VVu4l6HJD4	16	Week 0.5	L3	21	2	Male	White	47	36.6	2
1139	pRQT6V	VVu4l6HJD4	6	Week 0.5	L2	21	2	Male	White	47	36.6	2
1140	pRQT6V	VVu4l6HJD4	2	Week 0.5	L1	21	2	Male	White	47	36.6	2
1141	pRQT6V	VVu4l6HJD4	18	Week 0.5	T12	21	2	Male	White	47	36.6	2
1142	pRQT6V	XFnf4yNgsf	46	Week 1	S1	25	2	Male	White	47	36.6	2
1143	pRQT6V	XFnf4yNgsf	50	Week 1	L5	25	2	Male	White	47	36.6	2
1144	pRQT6V	XFnf4yNgsf	51	Week 1	L4	25	2	Male	White	47	36.6	2
1145	pRQT6V	XFnf4yNgsf	44	Week 1	L3	25	2	Male	White	47	36.6	2
1146	pRQT6V	XFnf4yNgsf	27	Week 1	L2	25	2	Male	White	47	36.6	2
1147	pRQT6V	XFnf4yNgsf	24	Week 1	L1	25	2	Male	White	47	36.6	2
1148	pRQT6V	XFnf4yNgsf	21	Week 1	T12	25	2	Male	White	47	36.6	2
1149	wvzdek	bfKnniOXoI	22	Week 0.5	S1	2	2	Female	White	58	21.5	1
1150	wvzdek	bfKnniOXoI	22	Week 0.5	L5	2	2	Female	White	58	21.5	1
1151	wvzdek	bfKnniOXoI	24	Week 0.5	L4	2	2	Female	White	58	21.5	1
1152	wvzdek	bfKnniOXoI	20	Week 0.5	L3	2	2	Female	White	58	21.5	1
1153	wvzdek	bfKnniOXoI	17	Week 0.5	L2	2	2	Female	White	58	21.5	1
1154	wvzdek	bfKnniOXoI	23	Week 0.5	L1	2	2	Female	White	58	21.5	1
1155	wvzdek	bfKnniOXoI	20	Week 0.5	T12	2	2	Female	White	58	21.5	1
1156	wvzdek	bfKnniOXoI	24	Week 0.5	S1	2	2	Female	White	58	21.5	1
1157	wvzdek	bfKnniOXoI	24	Week 0.5	L5	2	2	Female	White	58	21.5	1
1158	wvzdek	bfKnniOXoI	26	Week 0.5	L4	2	2	Female	White	58	21.5	1
1159	wvzdek	bfKnniOXoI	22	Week 0.5	L3	2	2	Female	White	58	21.5	1
1160	wvzdek	bfKnniOXoI	19	Week 0.5	L2	2	2	Female	White	58	21.5	1
1161	wvzdek	bfKnniOXoI	25	Week 0.5	L1	2	2	Female	White	58	21.5	1
1162	wvzdek	bfKnniOXoI	22	Week 0.5	T12	2	2	Female	White	58	21.5	1
1163	wvzdek	bfKnniOXoI	0	Week 1	S1	22	2	Female	White	58	21.5	1
1164	wvzdek	bfKnniOXoI	9	Week 1	L5	22	2	Female	White	58	21.5	1
1165	wvzdek	bfKnniOXoI	9	Week 1	L4	22	2	Female	White	58	21.5	1
1166	wvzdek	bfKnniOXoI	8	Week 1	L3	22	2	Female	White	58	21.5	1
1167	wvzdek	bfKnniOXoI	19	Week 1	L2	22	2	Female	White	58	21.5	1
1168	wvzdek	bfKnniOXoI	24	Week 1	L1	22	2	Female	White	58	21.5	1
1169	wvzdek	bfKnniOXoI	22	Week 1	T12	22	2	Female	White	58	21.5	1
1170	wvzdek	bfKnniOXoI	2	Week 1	S1	22	2	Female	White	58	21.5	1
1171	wvzdek	bfKnniOXoI	11	Week 1	L5	22	2	Female	White	58	21.5	1
1172	wvzdek	bfKnniOXoI	11	Week 1	L4	22	2	Female	White	58	21.5	1
1173	wvzdek	bfKnniOXoI	10	Week 1	L3	22	2	Female	White	58	21.5	1
1174	wvzdek	bfKnniOXoI	21	Week 1	L2	22	2	Female	White	58	21.5	1
1175	wvzdek	bfKnniOXoI	26	Week 1	L1	22	2	Female	White	58	21.5	1
1176	wvzdek	bfKnniOXoI	24	Week 1	T12	22	2	Female	White	58	21.5	1
1177	wvzdek	VVu4l6HJD4	17	Week 4	S1	2	2	Female	White	58	21.5	1
1178	wvzdek	VVu4l6HJD4	17	Week 4	L5	2	2	Female	White	58	21.5	1
1179	wvzdek	VVu4l6HJD4	17	Week 4	L4	2	2	Female	White	58	21.5	1
1180	wvzdek	VVu4l6HJD4	14	Week 4	L3	2	2	Female	White	58	21.5	1
1181	wvzdek	VVu4l6HJD4	13	Week 4	L2	2	2	Female	White	58	21.5	1
1182	wvzdek	VVu4l6HJD4	15	Week 4	L1	2	2	Female	White	58	21.5	1
1183	wvzdek	VVu4l6HJD4	15	Week 4	T12	2	2	Female	White	58	21.5	1
1184	wvzdek	VVu4l6HJD4	18	Week 4	S1	2	2	Female	White	58	21.5	1
1185	wvzdek	VVu4l6HJD4	18	Week 4	L5	2	2	Female	White	58	21.5	1
1186	wvzdek	VVu4l6HJD4	18	Week 4	L4	2	2	Female	White	58	21.5	1
1187	wvzdek	VVu4l6HJD4	15	Week 4	L3	2	2	Female	White	58	21.5	1
1188	wvzdek	VVu4l6HJD4	14	Week 4	L2	2	2	Female	White	58	21.5	1
1189	wvzdek	VVu4l6HJD4	16	Week 4	L1	2	2	Female	White	58	21.5	1
1190	wvzdek	VVu4l6HJD4	16	Week 4	T12	2	2	Female	White	58	21.5	1
1191	wvzdek	VVu4l6HJD4	13	Week 12	S1	23	2	Female	White	58	21.5	1
1192	wvzdek	VVu4l6HJD4	19	Week 12	L5	23	2	Female	White	58	21.5	1
1193	wvzdek	VVu4l6HJD4	23	Week 12	L4	23	2	Female	White	58	21.5	1
1194	wvzdek	VVu4l6HJD4	21	Week 12	L3	23	2	Female	White	58	21.5	1
1195	wvzdek	VVu4l6HJD4	30	Week 12	L2	23	2	Female	White	58	21.5	1
1196	wvzdek	VVu4l6HJD4	37	Week 12	L1	23	2	Female	White	58	21.5	1
1197	wvzdek	VVu4l6HJD4	36	Week 12	T12	23	2	Female	White	58	21.5	1
1198	7xaSia	XFnf4yNgsf	8	Week 0.5	S1	1	2	Male	Non white	32	21.8	1
1199	7xaSia	XFnf4yNgsf	9	Week 0.5	L5	1	2	Male	Non white	32	21.8	1
1200	7xaSia	XFnf4yNgsf	6	Week 0.5	L4	1	2	Male	Non white	32	21.8	1
1201	7xaSia	XFnf4yNgsf	5	Week 0.5	L3	1	2	Male	Non white	32	21.8	1
1202	7xaSia	XFnf4yNgsf	8	Week 0.5	L2	1	2	Male	Non white	32	21.8	1
1203	7xaSia	XFnf4yNgsf	8	Week 0.5	L1	1	2	Male	Non white	32	21.8	1
1204	7xaSia	XFnf4yNgsf	7	Week 0.5	T12	1	2	Male	Non white	32	21.8	1
1205	7xaSia	XFnf4yNgsf	9	Week 1	S1	3	2	Male	Non white	32	21.8	1
1206	7xaSia	XFnf4yNgsf	9	Week 1	L5	3	2	Male	Non white	32	21.8	1
1207	7xaSia	XFnf4yNgsf	5	Week 1	L4	3	2	Male	Non white	32	21.8	1
1208	7xaSia	XFnf4yNgsf	6	Week 1	L3	3	2	Male	Non white	32	21.8	1
1209	7xaSia	XFnf4yNgsf	8	Week 1	L2	3	2	Male	Non white	32	21.8	1
1210	7xaSia	XFnf4yNgsf	8	Week 1	L1	3	2	Male	Non white	32	21.8	1
1211	7xaSia	XFnf4yNgsf	6	Week 1	T12	3	2	Male	Non white	32	21.8	1
1212	7xaSia	VVu4l6HJD4	28	Week 4	S1	65	2	Male	Non white	32	21.8	1
1213	7xaSia	VVu4l6HJD4	17	Week 4	L5	65	2	Male	Non white	32	21.8	1
1214	7xaSia	VVu4l6HJD4	9	Week 4	L4	65	2	Male	Non white	32	21.8	1
1215	7xaSia	VVu4l6HJD4	2	Week 4	L3	65	2	Male	Non white	32	21.8	1
1216	7xaSia	VVu4l6HJD4	12	Week 4	L2	65	2	Male	Non white	32	21.8	1
1217	7xaSia	VVu4l6HJD4	19	Week 4	L1	65	2	Male	Non white	32	21.8	1
1218	7xaSia	VVu4l6HJD4	37	Week 4	T12	65	2	Male	Non white	32	21.8	1
1219	7xaSia	VVu4l6HJD4	3	Week 12	S1	18	2	Male	Non white	32	21.8	1
1220	7xaSia	VVu4l6HJD4	10	Week 12	L5	18	2	Male	Non white	32	21.8	1
1221	7xaSia	VVu4l6HJD4	14	Week 12	L4	18	2	Male	Non white	32	21.8	1
1222	7xaSia	VVu4l6HJD4	15	Week 12	L3	18	2	Male	Non white	32	21.8	1
1223	7xaSia	VVu4l6HJD4	16	Week 12	L2	18	2	Male	Non white	32	21.8	1
1224	7xaSia	VVu4l6HJD4	16	Week 12	L1	18	2	Male	Non white	32	21.8	1
1225	7xaSia	VVu4l6HJD4	15	Week 12	T12	18	2	Male	Non white	32	21.8	1
1226	Y8q5NG	QssUVqwEdS	2	Week 0.5	S1	7	4	Female	White	46	29.2	3
1227	Y8q5NG	QssUVqwEdS	0	Week 0.5	L5	7	4	Female	White	46	29.2	3
1228	Y8q5NG	QssUVqwEdS	6	Week 0.5	L4	7	4	Female	White	46	29.2	3
1229	Y8q5NG	QssUVqwEdS	6	Week 0.5	L3	7	4	Female	White	46	29.2	3
1230	Y8q5NG	QssUVqwEdS	5	Week 0.5	L2	7	4	Female	White	46	29.2	3
1231	Y8q5NG	QssUVqwEdS	7	Week 0.5	L1	7	4	Female	White	46	29.2	3
1232	Y8q5NG	QssUVqwEdS	5	Week 0.5	T12	7	4	Female	White	46	29.2	3
1233	Y8q5NG	R3XaJOzrmB	3	Week 1	S1	8	4	Female	White	46	29.2	3
1234	Y8q5NG	R3XaJOzrmB	2	Week 1	L5	8	4	Female	White	46	29.2	3
1235	Y8q5NG	R3XaJOzrmB	6	Week 1	L4	8	4	Female	White	46	29.2	3
1236	Y8q5NG	R3XaJOzrmB	5	Week 1	L3	8	4	Female	White	46	29.2	3
1237	Y8q5NG	R3XaJOzrmB	5	Week 1	L2	8	4	Female	White	46	29.2	3
1238	Y8q5NG	R3XaJOzrmB	5	Week 1	L1	8	4	Female	White	46	29.2	3
1239	Y8q5NG	R3XaJOzrmB	5	Week 1	T12	8	4	Female	White	46	29.2	3
1240	Y8q5NG	bfKnniOXoI	49	Week 4	S1	65	4	Female	White	46	29.2	3
1241	Y8q5NG	bfKnniOXoI	35	Week 4	L5	65	4	Female	White	46	29.2	3
1242	Y8q5NG	bfKnniOXoI	24	Week 4	L4	65	4	Female	White	46	29.2	3
1243	Y8q5NG	bfKnniOXoI	12	Week 4	L3	65	4	Female	White	46	29.2	3
1244	Y8q5NG	bfKnniOXoI	3	Week 4	L2	65	4	Female	White	46	29.2	3
1245	Y8q5NG	bfKnniOXoI	12	Week 4	L1	65	4	Female	White	46	29.2	3
1246	Y8q5NG	bfKnniOXoI	16	Week 4	T12	65	4	Female	White	46	29.2	3
1247	Y8q5NG	bfKnniOXoI	24	Week 12	S1	26	4	Female	White	46	29.2	3
1248	Y8q5NG	bfKnniOXoI	22	Week 12	L5	26	4	Female	White	46	29.2	3
1249	Y8q5NG	bfKnniOXoI	14	Week 12	L4	26	4	Female	White	46	29.2	3
1250	Y8q5NG	bfKnniOXoI	12	Week 12	L3	26	4	Female	White	46	29.2	3
1251	Y8q5NG	bfKnniOXoI	10	Week 12	L2	26	4	Female	White	46	29.2	3
1252	Y8q5NG	bfKnniOXoI	3	Week 12	L1	26	4	Female	White	46	29.2	3
1253	Y8q5NG	bfKnniOXoI	2	Week 12	T12	26	4	Female	White	46	29.2	3
1254	ouuepp	QssUVqwEdS	10	Week 0.5	S1	10	2	Male	Unknown/more than one race	41	34.7	1
1255	ouuepp	QssUVqwEdS	3	Week 0.5	L5	10	2	Male	Unknown/more than one race	41	34.7	1
1256	ouuepp	QssUVqwEdS	1	Week 0.5	L4	10	2	Male	Unknown/more than one race	41	34.7	1
1257	ouuepp	QssUVqwEdS	0	Week 0.5	L3	10	2	Male	Unknown/more than one race	41	34.7	1
1258	ouuepp	QssUVqwEdS	4	Week 0.5	L2	10	2	Male	Unknown/more than one race	41	34.7	1
1259	ouuepp	QssUVqwEdS	5	Week 0.5	L1	10	2	Male	Unknown/more than one race	41	34.7	1
1260	ouuepp	QssUVqwEdS	0	Week 0.5	T12	10	2	Male	Unknown/more than one race	41	34.7	1
1261	ouuepp	bfKnniOXoI	8	Week 1	S1	9	2	Male	Unknown/more than one race	41	34.7	1
1262	ouuepp	bfKnniOXoI	0	Week 1	L5	9	2	Male	Unknown/more than one race	41	34.7	1
1263	ouuepp	bfKnniOXoI	3	Week 1	L4	9	2	Male	Unknown/more than one race	41	34.7	1
1264	ouuepp	bfKnniOXoI	2	Week 1	L3	9	2	Male	Unknown/more than one race	41	34.7	1
1265	ouuepp	bfKnniOXoI	3	Week 1	L2	9	2	Male	Unknown/more than one race	41	34.7	1
1266	ouuepp	bfKnniOXoI	3	Week 1	L1	9	2	Male	Unknown/more than one race	41	34.7	1
1267	ouuepp	bfKnniOXoI	1	Week 1	T12	9	2	Male	Unknown/more than one race	41	34.7	1
1268	VbUiWX	QssUVqwEdS	6	Week 0.5	S1	4	4	Male	Unknown/more than one race	29	23.9	3
1269	VbUiWX	QssUVqwEdS	15	Week 0.5	L5	4	4	Male	Unknown/more than one race	29	23.9	3
1270	VbUiWX	QssUVqwEdS	11	Week 0.5	L4	4	4	Male	Unknown/more than one race	29	23.9	3
1271	VbUiWX	QssUVqwEdS	2	Week 0.5	L3	4	4	Male	Unknown/more than one race	29	23.9	3
1272	VbUiWX	QssUVqwEdS	4	Week 0.5	L2	4	4	Male	Unknown/more than one race	29	23.9	3
1273	VbUiWX	QssUVqwEdS	16	Week 0.5	L1	4	4	Male	Unknown/more than one race	29	23.9	3
1274	VbUiWX	QssUVqwEdS	24	Week 0.5	T12	4	4	Male	Unknown/more than one race	29	23.9	3
1275	VbUiWX	XFnf4yNgsf	5	Week 1	S1	3	4	Male	Unknown/more than one race	29	23.9	3
1276	VbUiWX	XFnf4yNgsf	17	Week 1	L5	3	4	Male	Unknown/more than one race	29	23.9	3
1277	VbUiWX	XFnf4yNgsf	14	Week 1	L4	3	4	Male	Unknown/more than one race	29	23.9	3
1278	VbUiWX	XFnf4yNgsf	2	Week 1	L3	3	4	Male	Unknown/more than one race	29	23.9	3
1279	VbUiWX	XFnf4yNgsf	5	Week 1	L2	3	4	Male	Unknown/more than one race	29	23.9	3
1280	VbUiWX	XFnf4yNgsf	16	Week 1	L1	3	4	Male	Unknown/more than one race	29	23.9	3
1281	VbUiWX	XFnf4yNgsf	26	Week 1	T12	3	4	Male	Unknown/more than one race	29	23.9	3
1282	VbUiWX	VVu4l6HJD4	5	Week 4	S1	31	4	Male	Unknown/more than one race	29	23.9	3
1283	VbUiWX	VVu4l6HJD4	25	Week 4	L5	31	4	Male	Unknown/more than one race	29	23.9	3
1284	VbUiWX	VVu4l6HJD4	24	Week 4	L4	31	4	Male	Unknown/more than one race	29	23.9	3
1285	VbUiWX	VVu4l6HJD4	4	Week 4	L3	31	4	Male	Unknown/more than one race	29	23.9	3
1286	VbUiWX	VVu4l6HJD4	5	Week 4	L2	31	4	Male	Unknown/more than one race	29	23.9	3
1287	VbUiWX	VVu4l6HJD4	11	Week 4	L1	31	4	Male	Unknown/more than one race	29	23.9	3
1288	VbUiWX	VVu4l6HJD4	8	Week 4	T12	31	4	Male	Unknown/more than one race	29	23.9	3
1289	VbUiWX	VVu4l6HJD4	28	Week 12	S1	17	4	Male	Unknown/more than one race	29	23.9	3
1290	VbUiWX	VVu4l6HJD4	4	Week 12	L5	17	4	Male	Unknown/more than one race	29	23.9	3
1291	VbUiWX	VVu4l6HJD4	10	Week 12	L4	17	4	Male	Unknown/more than one race	29	23.9	3
1292	VbUiWX	VVu4l6HJD4	8	Week 12	L3	17	4	Male	Unknown/more than one race	29	23.9	3
1293	VbUiWX	VVu4l6HJD4	4	Week 12	L2	17	4	Male	Unknown/more than one race	29	23.9	3
1294	VbUiWX	VVu4l6HJD4	13	Week 12	L1	17	4	Male	Unknown/more than one race	29	23.9	3
1295	VbUiWX	VVu4l6HJD4	11	Week 12	T12	17	4	Male	Unknown/more than one race	29	23.9	3
1296	PjBJcm	QssUVqwEdS	5	Week 0.5	S1	10	2	Female	Non white	36	40.3	1
1297	PjBJcm	QssUVqwEdS	0	Week 0.5	L5	10	2	Female	Non white	36	40.3	1
1298	PjBJcm	QssUVqwEdS	2	Week 0.5	L4	10	2	Female	Non white	36	40.3	1
1299	PjBJcm	QssUVqwEdS	7	Week 0.5	L3	10	2	Female	Non white	36	40.3	1
1300	PjBJcm	QssUVqwEdS	14	Week 0.5	L2	10	2	Female	Non white	36	40.3	1
1301	PjBJcm	QssUVqwEdS	11	Week 0.5	L1	10	2	Female	Non white	36	40.3	1
1302	PjBJcm	QssUVqwEdS	5	Week 0.5	T12	10	2	Female	Non white	36	40.3	1
1303	PjBJcm	QssUVqwEdS	6	Week 1	S1	13	2	Female	Non white	36	40.3	1
1304	PjBJcm	QssUVqwEdS	2	Week 1	L5	13	2	Female	Non white	36	40.3	1
1305	PjBJcm	QssUVqwEdS	4	Week 1	L4	13	2	Female	Non white	36	40.3	1
1306	PjBJcm	QssUVqwEdS	11	Week 1	L3	13	2	Female	Non white	36	40.3	1
1307	PjBJcm	QssUVqwEdS	17	Week 1	L2	13	2	Female	Non white	36	40.3	1
1308	PjBJcm	QssUVqwEdS	20	Week 1	L1	13	2	Female	Non white	36	40.3	1
1309	PjBJcm	QssUVqwEdS	7	Week 1	T12	13	2	Female	Non white	36	40.3	1
1310	PjBJcm	VVu4l6HJD4	23	Week 4	S1	7	2	Female	Non white	36	40.3	1
1311	PjBJcm	VVu4l6HJD4	6	Week 4	L5	7	2	Female	Non white	36	40.3	1
1312	PjBJcm	VVu4l6HJD4	15	Week 4	L4	7	2	Female	Non white	36	40.3	1
1313	PjBJcm	VVu4l6HJD4	7	Week 4	L3	7	2	Female	Non white	36	40.3	1
1314	PjBJcm	VVu4l6HJD4	7	Week 4	L2	7	2	Female	Non white	36	40.3	1
1315	PjBJcm	VVu4l6HJD4	11	Week 4	L1	7	2	Female	Non white	36	40.3	1
1316	PjBJcm	VVu4l6HJD4	10	Week 4	T12	7	2	Female	Non white	36	40.3	1
1317	joKrfP	bfKnniOXoI	25	Week 0.5	S1	4	3	Female	White	35	34	2
1318	joKrfP	bfKnniOXoI	34	Week 0.5	L5	4	3	Female	White	35	34	2
1319	joKrfP	bfKnniOXoI	32	Week 0.5	L4	4	3	Female	White	35	34	2
1320	joKrfP	bfKnniOXoI	24	Week 0.5	L3	4	3	Female	White	35	34	2
1321	joKrfP	bfKnniOXoI	29	Week 0.5	L2	4	3	Female	White	35	34	2
1322	joKrfP	bfKnniOXoI	23	Week 0.5	L1	4	3	Female	White	35	34	2
1323	joKrfP	bfKnniOXoI	21	Week 0.5	T12	4	3	Female	White	35	34	2
1324	joKrfP	QssUVqwEdS	21	Week 1	S1	5	3	Female	White	35	34	2
1325	joKrfP	QssUVqwEdS	17	Week 1	L5	5	3	Female	White	35	34	2
1326	joKrfP	QssUVqwEdS	12	Week 1	L4	5	3	Female	White	35	34	2
1327	joKrfP	QssUVqwEdS	18	Week 1	L3	5	3	Female	White	35	34	2
1328	joKrfP	QssUVqwEdS	25	Week 1	L2	5	3	Female	White	35	34	2
1329	joKrfP	QssUVqwEdS	19	Week 1	L1	5	3	Female	White	35	34	2
1330	joKrfP	QssUVqwEdS	16	Week 1	T12	5	3	Female	White	35	34	2
1331	joKrfP	VVu4l6HJD4	4	Week 4	S1	6	3	Female	White	35	34	2
1332	joKrfP	VVu4l6HJD4	3	Week 4	L5	6	3	Female	White	35	34	2
1333	joKrfP	VVu4l6HJD4	6	Week 4	L4	6	3	Female	White	35	34	2
1334	joKrfP	VVu4l6HJD4	7	Week 4	L3	6	3	Female	White	35	34	2
1335	joKrfP	VVu4l6HJD4	10	Week 4	L2	6	3	Female	White	35	34	2
1336	joKrfP	VVu4l6HJD4	10	Week 4	L1	6	3	Female	White	35	34	2
1337	joKrfP	VVu4l6HJD4	2	Week 4	T12	6	3	Female	White	35	34	2
1338	joKrfP	VVu4l6HJD4	29	Week 12	S1	7	3	Female	White	35	34	2
1339	joKrfP	VVu4l6HJD4	33	Week 12	L5	7	3	Female	White	35	34	2
1340	joKrfP	VVu4l6HJD4	31	Week 12	L4	7	3	Female	White	35	34	2
1341	joKrfP	VVu4l6HJD4	35	Week 12	L3	7	3	Female	White	35	34	2
1342	joKrfP	VVu4l6HJD4	36	Week 12	L2	7	3	Female	White	35	34	2
1343	joKrfP	VVu4l6HJD4	34	Week 12	L1	7	3	Female	White	35	34	2
1344	joKrfP	VVu4l6HJD4	36	Week 12	T12	7	3	Female	White	35	34	2
1345	0Cx76T	XFnf4yNgsf	26	Week 0.5	S1	15	2	Male	Unknown/more than one race	21	23.4	1
1346	0Cx76T	XFnf4yNgsf	14	Week 0.5	L5	15	2	Male	Unknown/more than one race	21	23.4	1
1347	0Cx76T	XFnf4yNgsf	17	Week 0.5	L4	15	2	Male	Unknown/more than one race	21	23.4	1
1348	0Cx76T	XFnf4yNgsf	12	Week 0.5	L3	15	2	Male	Unknown/more than one race	21	23.4	1
1349	0Cx76T	XFnf4yNgsf	17	Week 0.5	L2	15	2	Male	Unknown/more than one race	21	23.4	1
1350	0Cx76T	XFnf4yNgsf	16	Week 0.5	L1	15	2	Male	Unknown/more than one race	21	23.4	1
1351	0Cx76T	XFnf4yNgsf	11	Week 0.5	T12	15	2	Male	Unknown/more than one race	21	23.4	1
1352	0Cx76T	XFnf4yNgsf	15	Week 1	S1	8	2	Male	Unknown/more than one race	21	23.4	1
1353	0Cx76T	XFnf4yNgsf	5	Week 1	L5	8	2	Male	Unknown/more than one race	21	23.4	1
1354	0Cx76T	XFnf4yNgsf	11	Week 1	L4	8	2	Male	Unknown/more than one race	21	23.4	1
1355	0Cx76T	XFnf4yNgsf	7	Week 1	L3	8	2	Male	Unknown/more than one race	21	23.4	1
1356	0Cx76T	XFnf4yNgsf	11	Week 1	L2	8	2	Male	Unknown/more than one race	21	23.4	1
1357	0Cx76T	XFnf4yNgsf	10	Week 1	L1	8	2	Male	Unknown/more than one race	21	23.4	1
1358	0Cx76T	XFnf4yNgsf	7	Week 1	T12	8	2	Male	Unknown/more than one race	21	23.4	1
1359	0Cx76T	VVu4l6HJD4	47	Week 4	S1	8	2	Male	Unknown/more than one race	21	23.4	1
1360	0Cx76T	VVu4l6HJD4	45	Week 4	L5	8	2	Male	Unknown/more than one race	21	23.4	1
1361	0Cx76T	VVu4l6HJD4	46	Week 4	L4	8	2	Male	Unknown/more than one race	21	23.4	1
1362	0Cx76T	VVu4l6HJD4	43	Week 4	L3	8	2	Male	Unknown/more than one race	21	23.4	1
1363	0Cx76T	VVu4l6HJD4	41	Week 4	L2	8	2	Male	Unknown/more than one race	21	23.4	1
1364	0Cx76T	VVu4l6HJD4	41	Week 4	L1	8	2	Male	Unknown/more than one race	21	23.4	1
1365	0Cx76T	VVu4l6HJD4	39	Week 4	T12	8	2	Male	Unknown/more than one race	21	23.4	1
1366	0Cx76T	VVu4l6HJD4	47	Week 12	S1	8	2	Male	Unknown/more than one race	21	23.4	1
1367	0Cx76T	VVu4l6HJD4	45	Week 12	L5	8	2	Male	Unknown/more than one race	21	23.4	1
1368	0Cx76T	VVu4l6HJD4	46	Week 12	L4	8	2	Male	Unknown/more than one race	21	23.4	1
1369	0Cx76T	VVu4l6HJD4	43	Week 12	L3	8	2	Male	Unknown/more than one race	21	23.4	1
1370	0Cx76T	VVu4l6HJD4	41	Week 12	L2	8	2	Male	Unknown/more than one race	21	23.4	1
1371	0Cx76T	VVu4l6HJD4	41	Week 12	L1	8	2	Male	Unknown/more than one race	21	23.4	1
1372	0Cx76T	VVu4l6HJD4	39	Week 12	T12	8	2	Male	Unknown/more than one race	21	23.4	1
1373	p5ahgy	VVu4l6HJD4	7	Week 0.5	S1	1	3	Female	White	35	27.3	2
1374	p5ahgy	VVu4l6HJD4	10	Week 0.5	L5	1	3	Female	White	35	27.3	2
1375	p5ahgy	VVu4l6HJD4	12	Week 0.5	L4	1	3	Female	White	35	27.3	2
1376	p5ahgy	VVu4l6HJD4	18	Week 0.5	L3	1	3	Female	White	35	27.3	2
1377	p5ahgy	VVu4l6HJD4	17	Week 0.5	L2	1	3	Female	White	35	27.3	2
1378	p5ahgy	VVu4l6HJD4	16	Week 0.5	L1	1	3	Female	White	35	27.3	2
1379	p5ahgy	VVu4l6HJD4	8	Week 0.5	T12	1	3	Female	White	35	27.3	2
1380	p5ahgy	VVu4l6HJD4	12	Week 1	S1	18	3	Female	White	35	27.3	2
1381	p5ahgy	VVu4l6HJD4	4	Week 1	L5	18	3	Female	White	35	27.3	2
1382	p5ahgy	VVu4l6HJD4	7	Week 1	L4	18	3	Female	White	35	27.3	2
1383	p5ahgy	VVu4l6HJD4	0	Week 1	L3	18	3	Female	White	35	27.3	2
1384	p5ahgy	VVu4l6HJD4	5	Week 1	L2	18	3	Female	White	35	27.3	2
1385	p5ahgy	VVu4l6HJD4	11	Week 1	L1	18	3	Female	White	35	27.3	2
1386	p5ahgy	VVu4l6HJD4	6	Week 1	T12	18	3	Female	White	35	27.3	2
1387	p5ahgy	bfKnniOXoI	NA	Week 4	S1	NA	3	Female	White	35	27.3	2
1388	p5ahgy	bfKnniOXoI	NA	Week 4	L5	NA	3	Female	White	35	27.3	2
1389	p5ahgy	bfKnniOXoI	NA	Week 4	L4	NA	3	Female	White	35	27.3	2
1390	p5ahgy	bfKnniOXoI	NA	Week 4	L3	NA	3	Female	White	35	27.3	2
1391	p5ahgy	bfKnniOXoI	NA	Week 4	L2	NA	3	Female	White	35	27.3	2
1392	p5ahgy	bfKnniOXoI	NA	Week 4	L1	NA	3	Female	White	35	27.3	2
1393	p5ahgy	bfKnniOXoI	NA	Week 4	T12	NA	3	Female	White	35	27.3	2
1394	p5ahgy	bfKnniOXoI	2	Week 12	S1	6	3	Female	White	35	27.3	2
1395	p5ahgy	bfKnniOXoI	9	Week 12	L5	6	3	Female	White	35	27.3	2
1396	p5ahgy	bfKnniOXoI	11	Week 12	L4	6	3	Female	White	35	27.3	2
1397	p5ahgy	bfKnniOXoI	19	Week 12	L3	6	3	Female	White	35	27.3	2
1398	p5ahgy	bfKnniOXoI	23	Week 12	L2	6	3	Female	White	35	27.3	2
1399	p5ahgy	bfKnniOXoI	20	Week 12	L1	6	3	Female	White	35	27.3	2
1400	p5ahgy	bfKnniOXoI	8	Week 12	T12	6	3	Female	White	35	27.3	2
1401	P7QEGG	bfKnniOXoI	5	Week 0.5	S1	7	3	Female	White	37	31.8	2
1402	P7QEGG	bfKnniOXoI	6	Week 0.5	L5	7	3	Female	White	37	31.8	2
1403	P7QEGG	bfKnniOXoI	8	Week 0.5	L4	7	3	Female	White	37	31.8	2
1404	P7QEGG	bfKnniOXoI	7	Week 0.5	L3	7	3	Female	White	37	31.8	2
1405	P7QEGG	bfKnniOXoI	8	Week 0.5	L2	7	3	Female	White	37	31.8	2
1406	P7QEGG	bfKnniOXoI	11	Week 0.5	L1	7	3	Female	White	37	31.8	2
1407	P7QEGG	bfKnniOXoI	12	Week 0.5	T12	7	3	Female	White	37	31.8	2
1408	P7QEGG	bfKnniOXoI	39	Week 1	S1	1	3	Female	White	37	31.8	2
1409	P7QEGG	bfKnniOXoI	38	Week 1	L5	1	3	Female	White	37	31.8	2
1410	P7QEGG	bfKnniOXoI	36	Week 1	L4	1	3	Female	White	37	31.8	2
1411	P7QEGG	bfKnniOXoI	37	Week 1	L3	1	3	Female	White	37	31.8	2
1412	P7QEGG	bfKnniOXoI	32	Week 1	L2	1	3	Female	White	37	31.8	2
1413	P7QEGG	bfKnniOXoI	37	Week 1	L1	1	3	Female	White	37	31.8	2
1414	P7QEGG	bfKnniOXoI	38	Week 1	T12	1	3	Female	White	37	31.8	2
1415	P7QEGG	R3XaJOzrmB	3	Week 4	S1	38	3	Female	White	37	31.8	2
1416	P7QEGG	R3XaJOzrmB	3	Week 4	L5	38	3	Female	White	37	31.8	2
1417	P7QEGG	R3XaJOzrmB	7	Week 4	L4	38	3	Female	White	37	31.8	2
1418	P7QEGG	R3XaJOzrmB	12	Week 4	L3	38	3	Female	White	37	31.8	2
1419	P7QEGG	R3XaJOzrmB	16	Week 4	L2	38	3	Female	White	37	31.8	2
1420	P7QEGG	R3XaJOzrmB	25	Week 4	L1	38	3	Female	White	37	31.8	2
1421	P7QEGG	R3XaJOzrmB	35	Week 4	T12	38	3	Female	White	37	31.8	2
1422	P7QEGG	XFnf4yNgsf	3	Week 12	S1	35	3	Female	White	37	31.8	2
1423	P7QEGG	XFnf4yNgsf	3	Week 12	L5	35	3	Female	White	37	31.8	2
1424	P7QEGG	XFnf4yNgsf	7	Week 12	L4	35	3	Female	White	37	31.8	2
1425	P7QEGG	XFnf4yNgsf	11	Week 12	L3	35	3	Female	White	37	31.8	2
1426	P7QEGG	XFnf4yNgsf	15	Week 12	L2	35	3	Female	White	37	31.8	2
1427	P7QEGG	XFnf4yNgsf	23	Week 12	L1	35	3	Female	White	37	31.8	2
1428	P7QEGG	XFnf4yNgsf	32	Week 12	T12	35	3	Female	White	37	31.8	2
1429	35MstC	VVu4l6HJD4	2	Week 0.5	S1	2	3	Female	White	23	29.1	3
1430	35MstC	VVu4l6HJD4	4	Week 0.5	L5	2	3	Female	White	23	29.1	3
1431	35MstC	VVu4l6HJD4	4	Week 0.5	L4	2	3	Female	White	23	29.1	3
1432	35MstC	VVu4l6HJD4	1	Week 0.5	L3	2	3	Female	White	23	29.1	3
1433	35MstC	VVu4l6HJD4	1	Week 0.5	L2	2	3	Female	White	23	29.1	3
1434	35MstC	VVu4l6HJD4	3	Week 0.5	L1	2	3	Female	White	23	29.1	3
1435	35MstC	VVu4l6HJD4	4	Week 0.5	T12	2	3	Female	White	23	29.1	3
1436	35MstC	XFnf4yNgsf	7	Week 1	S1	4	3	Female	White	23	29.1	3
1437	35MstC	XFnf4yNgsf	8	Week 1	L5	4	3	Female	White	23	29.1	3
1438	35MstC	XFnf4yNgsf	9	Week 1	L4	4	3	Female	White	23	29.1	3
1439	35MstC	XFnf4yNgsf	10	Week 1	L3	4	3	Female	White	23	29.1	3
1440	35MstC	XFnf4yNgsf	10	Week 1	L2	4	3	Female	White	23	29.1	3
1441	35MstC	XFnf4yNgsf	12	Week 1	L1	4	3	Female	White	23	29.1	3
1442	35MstC	XFnf4yNgsf	11	Week 1	T12	4	3	Female	White	23	29.1	3
1443	35MstC	R3XaJOzrmB	10	Week 4	S1	5	3	Female	White	23	29.1	3
1444	35MstC	R3XaJOzrmB	8	Week 4	L5	5	3	Female	White	23	29.1	3
1445	35MstC	R3XaJOzrmB	8	Week 4	L4	5	3	Female	White	23	29.1	3
1446	35MstC	R3XaJOzrmB	7	Week 4	L3	5	3	Female	White	23	29.1	3
1447	35MstC	R3XaJOzrmB	7	Week 4	L2	5	3	Female	White	23	29.1	3
1448	35MstC	R3XaJOzrmB	5	Week 4	L1	5	3	Female	White	23	29.1	3
1449	35MstC	R3XaJOzrmB	5	Week 4	T12	5	3	Female	White	23	29.1	3
1450	35MstC	R3XaJOzrmB	8	Week 12	S1	1	3	Female	White	23	29.1	3
1451	35MstC	R3XaJOzrmB	10	Week 12	L5	1	3	Female	White	23	29.1	3
1452	35MstC	R3XaJOzrmB	10	Week 12	L4	1	3	Female	White	23	29.1	3
1453	35MstC	R3XaJOzrmB	13	Week 12	L3	1	3	Female	White	23	29.1	3
1454	35MstC	R3XaJOzrmB	11	Week 12	L2	1	3	Female	White	23	29.1	3
1455	35MstC	R3XaJOzrmB	11	Week 12	L1	1	3	Female	White	23	29.1	3
1456	35MstC	R3XaJOzrmB	9	Week 12	T12	1	3	Female	White	23	29.1	3
1457	FXXMPZ	XFnf4yNgsf	6	Week 0.5	S1	3	3	Female	White	45	39.9	2
1458	FXXMPZ	XFnf4yNgsf	9	Week 0.5	L5	3	3	Female	White	45	39.9	2
1459	FXXMPZ	XFnf4yNgsf	4	Week 0.5	L4	3	3	Female	White	45	39.9	2
1460	FXXMPZ	XFnf4yNgsf	1	Week 0.5	L3	3	3	Female	White	45	39.9	2
1461	FXXMPZ	XFnf4yNgsf	10	Week 0.5	L2	3	3	Female	White	45	39.9	2
1462	FXXMPZ	XFnf4yNgsf	12	Week 0.5	L1	3	3	Female	White	45	39.9	2
1463	FXXMPZ	XFnf4yNgsf	3	Week 0.5	T12	3	3	Female	White	45	39.9	2
1464	FXXMPZ	VVu4l6HJD4	2	Week 1	S1	4	3	Female	White	45	39.9	2
1465	FXXMPZ	VVu4l6HJD4	2	Week 1	L5	4	3	Female	White	45	39.9	2
1466	FXXMPZ	VVu4l6HJD4	3	Week 1	L4	4	3	Female	White	45	39.9	2
1467	FXXMPZ	VVu4l6HJD4	6	Week 1	L3	4	3	Female	White	45	39.9	2
1468	FXXMPZ	VVu4l6HJD4	4	Week 1	L2	4	3	Female	White	45	39.9	2
1469	FXXMPZ	VVu4l6HJD4	5	Week 1	L1	4	3	Female	White	45	39.9	2
1470	FXXMPZ	VVu4l6HJD4	6	Week 1	T12	4	3	Female	White	45	39.9	2
1471	HDGy19	bfKnniOXoI	0	Week 0.5	S1	6	3	Male	White	40	31.7	3
1472	HDGy19	bfKnniOXoI	3	Week 0.5	L5	6	3	Male	White	40	31.7	3
1473	HDGy19	bfKnniOXoI	3	Week 0.5	L4	6	3	Male	White	40	31.7	3
1474	HDGy19	bfKnniOXoI	6	Week 0.5	L3	6	3	Male	White	40	31.7	3
1475	HDGy19	bfKnniOXoI	7	Week 0.5	L2	6	3	Male	White	40	31.7	3
1476	HDGy19	bfKnniOXoI	8	Week 0.5	L1	6	3	Male	White	40	31.7	3
1477	HDGy19	bfKnniOXoI	6	Week 0.5	T12	6	3	Male	White	40	31.7	3
1478	HDGy19	XFnf4yNgsf	4	Week 1	S1	3	3	Male	White	40	31.7	3
1479	HDGy19	XFnf4yNgsf	7	Week 1	L5	3	3	Male	White	40	31.7	3
1480	HDGy19	XFnf4yNgsf	7	Week 1	L4	3	3	Male	White	40	31.7	3
1481	HDGy19	XFnf4yNgsf	5	Week 1	L3	3	3	Male	White	40	31.7	3
1482	HDGy19	XFnf4yNgsf	7	Week 1	L2	3	3	Male	White	40	31.7	3
1483	HDGy19	XFnf4yNgsf	5	Week 1	L1	3	3	Male	White	40	31.7	3
1484	HDGy19	XFnf4yNgsf	1	Week 1	T12	3	3	Male	White	40	31.7	3
1485	HDGy19	R3XaJOzrmB	11	Week 4	S1	1	3	Male	White	40	31.7	3
1486	HDGy19	R3XaJOzrmB	9	Week 4	L5	1	3	Male	White	40	31.7	3
1487	HDGy19	R3XaJOzrmB	8	Week 4	L4	1	3	Male	White	40	31.7	3
1488	HDGy19	R3XaJOzrmB	10	Week 4	L3	1	3	Male	White	40	31.7	3
1489	HDGy19	R3XaJOzrmB	7	Week 4	L2	1	3	Male	White	40	31.7	3
1490	HDGy19	R3XaJOzrmB	9	Week 4	L1	1	3	Male	White	40	31.7	3
1491	HDGy19	R3XaJOzrmB	10	Week 4	T12	1	3	Male	White	40	31.7	3
1492	HDGy19	R3XaJOzrmB	7	Week 12	S1	6	3	Male	White	40	31.7	3
1493	HDGy19	R3XaJOzrmB	11	Week 12	L5	6	3	Male	White	40	31.7	3
1494	HDGy19	R3XaJOzrmB	16	Week 12	L4	6	3	Male	White	40	31.7	3
1495	HDGy19	R3XaJOzrmB	14	Week 12	L3	6	3	Male	White	40	31.7	3
1496	HDGy19	R3XaJOzrmB	14	Week 12	L2	6	3	Male	White	40	31.7	3
1497	HDGy19	R3XaJOzrmB	14	Week 12	L1	6	3	Male	White	40	31.7	3
1498	HDGy19	R3XaJOzrmB	13	Week 12	T12	6	3	Male	White	40	31.7	3
1499	tdUsHp	bfKnniOXoI	2	Week 0.5	S1	7	2	Female	Unknown/more than one race	51	36.4	2
1500	tdUsHp	bfKnniOXoI	2	Week 0.5	L5	7	2	Female	Unknown/more than one race	51	36.4	2
1501	tdUsHp	bfKnniOXoI	7	Week 0.5	L4	7	2	Female	Unknown/more than one race	51	36.4	2
1502	tdUsHp	bfKnniOXoI	8	Week 0.5	L3	7	2	Female	Unknown/more than one race	51	36.4	2
1503	tdUsHp	bfKnniOXoI	7	Week 0.5	L2	7	2	Female	Unknown/more than one race	51	36.4	2
1504	tdUsHp	bfKnniOXoI	9	Week 0.5	L1	7	2	Female	Unknown/more than one race	51	36.4	2
1505	tdUsHp	bfKnniOXoI	9	Week 0.5	T12	7	2	Female	Unknown/more than one race	51	36.4	2
1506	tdUsHp	XFnf4yNgsf	10	Week 1	S1	10	2	Female	Unknown/more than one race	51	36.4	2
1507	tdUsHp	XFnf4yNgsf	10	Week 1	L5	10	2	Female	Unknown/more than one race	51	36.4	2
1508	tdUsHp	XFnf4yNgsf	3	Week 1	L4	10	2	Female	Unknown/more than one race	51	36.4	2
1509	tdUsHp	XFnf4yNgsf	3	Week 1	L3	10	2	Female	Unknown/more than one race	51	36.4	2
1510	tdUsHp	XFnf4yNgsf	3	Week 1	L2	10	2	Female	Unknown/more than one race	51	36.4	2
1511	tdUsHp	XFnf4yNgsf	2	Week 1	L1	10	2	Female	Unknown/more than one race	51	36.4	2
1512	tdUsHp	XFnf4yNgsf	0	Week 1	T12	10	2	Female	Unknown/more than one race	51	36.4	2
1513	5I6N5u	VVu4l6HJD4	3	Week 0.5	S1	8	2	Female	White	54	28.2	3
1514	5I6N5u	VVu4l6HJD4	4	Week 0.5	L5	8	2	Female	White	54	28.2	3
1515	5I6N5u	VVu4l6HJD4	9	Week 0.5	L4	8	2	Female	White	54	28.2	3
1516	5I6N5u	VVu4l6HJD4	9	Week 0.5	L3	8	2	Female	White	54	28.2	3
1517	5I6N5u	VVu4l6HJD4	10	Week 0.5	L2	8	2	Female	White	54	28.2	3
1518	5I6N5u	VVu4l6HJD4	8	Week 0.5	L1	8	2	Female	White	54	28.2	3
1519	5I6N5u	VVu4l6HJD4	11	Week 0.5	T12	8	2	Female	White	54	28.2	3
1520	5I6N5u	QssUVqwEdS	8	Week 1	S1	10	2	Female	White	54	28.2	3
1521	5I6N5u	QssUVqwEdS	9	Week 1	L5	10	2	Female	White	54	28.2	3
1522	5I6N5u	QssUVqwEdS	12	Week 1	L4	10	2	Female	White	54	28.2	3
1523	5I6N5u	QssUVqwEdS	15	Week 1	L3	10	2	Female	White	54	28.2	3
1524	5I6N5u	QssUVqwEdS	16	Week 1	L2	10	2	Female	White	54	28.2	3
1525	5I6N5u	QssUVqwEdS	16	Week 1	L1	10	2	Female	White	54	28.2	3
1526	5I6N5u	QssUVqwEdS	18	Week 1	T12	10	2	Female	White	54	28.2	3
1527	5I6N5u	VVu4l6HJD4	7	Week 4	S1	15	2	Female	White	54	28.2	3
1528	5I6N5u	VVu4l6HJD4	4	Week 4	L5	15	2	Female	White	54	28.2	3
1529	5I6N5u	VVu4l6HJD4	9	Week 4	L4	15	2	Female	White	54	28.2	3
1530	5I6N5u	VVu4l6HJD4	15	Week 4	L3	15	2	Female	White	54	28.2	3
1531	5I6N5u	VVu4l6HJD4	19	Week 4	L2	15	2	Female	White	54	28.2	3
1532	5I6N5u	VVu4l6HJD4	16	Week 4	L1	15	2	Female	White	54	28.2	3
1533	5I6N5u	VVu4l6HJD4	22	Week 4	T12	15	2	Female	White	54	28.2	3
1534	5I6N5u	VVu4l6HJD4	2	Week 12	S1	11	2	Female	White	54	28.2	3
1535	5I6N5u	VVu4l6HJD4	1	Week 12	L5	11	2	Female	White	54	28.2	3
1536	5I6N5u	VVu4l6HJD4	4	Week 12	L4	11	2	Female	White	54	28.2	3
1537	5I6N5u	VVu4l6HJD4	10	Week 12	L3	11	2	Female	White	54	28.2	3
1538	5I6N5u	VVu4l6HJD4	10	Week 12	L2	11	2	Female	White	54	28.2	3
1539	5I6N5u	VVu4l6HJD4	7	Week 12	L1	11	2	Female	White	54	28.2	3
1540	5I6N5u	VVu4l6HJD4	13	Week 12	T12	11	2	Female	White	54	28.2	3
1541	oXIEnw	VVu4l6HJD4	2	Week 0.5	S1	3	3	Male	Unknown/more than one race	32	18.8	3
1542	oXIEnw	VVu4l6HJD4	8	Week 0.5	L5	3	3	Male	Unknown/more than one race	32	18.8	3
1543	oXIEnw	VVu4l6HJD4	2	Week 0.5	L4	3	3	Male	Unknown/more than one race	32	18.8	3
1544	oXIEnw	VVu4l6HJD4	2	Week 0.5	L3	3	3	Male	Unknown/more than one race	32	18.8	3
1545	oXIEnw	VVu4l6HJD4	5	Week 0.5	L2	3	3	Male	Unknown/more than one race	32	18.8	3
1546	oXIEnw	VVu4l6HJD4	1	Week 0.5	L1	3	3	Male	Unknown/more than one race	32	18.8	3
1547	oXIEnw	VVu4l6HJD4	1	Week 0.5	T12	3	3	Male	Unknown/more than one race	32	18.8	3
1548	oXIEnw	XFnf4yNgsf	13	Week 1	S1	24	3	Male	Unknown/more than one race	32	18.8	3
1549	oXIEnw	XFnf4yNgsf	20	Week 1	L5	24	3	Male	Unknown/more than one race	32	18.8	3
1550	oXIEnw	XFnf4yNgsf	30	Week 1	L4	24	3	Male	Unknown/more than one race	32	18.8	3
1551	oXIEnw	XFnf4yNgsf	33	Week 1	L3	24	3	Male	Unknown/more than one race	32	18.8	3
1552	oXIEnw	XFnf4yNgsf	32	Week 1	L2	24	3	Male	Unknown/more than one race	32	18.8	3
1553	oXIEnw	XFnf4yNgsf	34	Week 1	L1	24	3	Male	Unknown/more than one race	32	18.8	3
1554	oXIEnw	XFnf4yNgsf	37	Week 1	T12	24	3	Male	Unknown/more than one race	32	18.8	3
1555	oXIEnw	bfKnniOXoI	14	Week 4	S1	22	3	Male	Unknown/more than one race	32	18.8	3
1556	oXIEnw	bfKnniOXoI	5	Week 4	L5	22	3	Male	Unknown/more than one race	32	18.8	3
1557	oXIEnw	bfKnniOXoI	2	Week 4	L4	22	3	Male	Unknown/more than one race	32	18.8	3
1558	oXIEnw	bfKnniOXoI	6	Week 4	L3	22	3	Male	Unknown/more than one race	32	18.8	3
1559	oXIEnw	bfKnniOXoI	3	Week 4	L2	22	3	Male	Unknown/more than one race	32	18.8	3
1560	oXIEnw	bfKnniOXoI	7	Week 4	L1	22	3	Male	Unknown/more than one race	32	18.8	3
1561	oXIEnw	bfKnniOXoI	8	Week 4	T12	22	3	Male	Unknown/more than one race	32	18.8	3
1562	oXIEnw	bfKnniOXoI	8	Week 12	S1	27	3	Male	Unknown/more than one race	32	18.8	3
1563	oXIEnw	bfKnniOXoI	0	Week 12	L5	27	3	Male	Unknown/more than one race	32	18.8	3
1564	oXIEnw	bfKnniOXoI	9	Week 12	L4	27	3	Male	Unknown/more than one race	32	18.8	3
1565	oXIEnw	bfKnniOXoI	14	Week 12	L3	27	3	Male	Unknown/more than one race	32	18.8	3
1566	oXIEnw	bfKnniOXoI	13	Week 12	L2	27	3	Male	Unknown/more than one race	32	18.8	3
1567	oXIEnw	bfKnniOXoI	17	Week 12	L1	27	3	Male	Unknown/more than one race	32	18.8	3
1568	oXIEnw	bfKnniOXoI	19	Week 12	T12	27	3	Male	Unknown/more than one race	32	18.8	3
1569	44R8X3	QssUVqwEdS	35	Week 0.5	S1	18	2	Female	White	57	30.1	1
1570	44R8X3	QssUVqwEdS	36	Week 0.5	L5	18	2	Female	White	57	30.1	1
1571	44R8X3	QssUVqwEdS	31	Week 0.5	L4	18	2	Female	White	57	30.1	1
1572	44R8X3	QssUVqwEdS	31	Week 0.5	L3	18	2	Female	White	57	30.1	1
1573	44R8X3	QssUVqwEdS	23	Week 0.5	L2	18	2	Female	White	57	30.1	1
1574	44R8X3	QssUVqwEdS	17	Week 0.5	L1	18	2	Female	White	57	30.1	1
1575	44R8X3	QssUVqwEdS	17	Week 0.5	T12	18	2	Female	White	57	30.1	1
1576	44R8X3	XFnf4yNgsf	35	Week 1	S1	16	2	Female	White	57	30.1	1
1577	44R8X3	XFnf4yNgsf	35	Week 1	L5	16	2	Female	White	57	30.1	1
1578	44R8X3	XFnf4yNgsf	34	Week 1	L4	16	2	Female	White	57	30.1	1
1579	44R8X3	XFnf4yNgsf	32	Week 1	L3	16	2	Female	White	57	30.1	1
1580	44R8X3	XFnf4yNgsf	24	Week 1	L2	16	2	Female	White	57	30.1	1
1581	44R8X3	XFnf4yNgsf	20	Week 1	L1	16	2	Female	White	57	30.1	1
1582	44R8X3	XFnf4yNgsf	19	Week 1	T12	16	2	Female	White	57	30.1	1
1583	44R8X3	XFnf4yNgsf	8	Week 4	S1	4	2	Female	White	57	30.1	1
1584	44R8X3	XFnf4yNgsf	9	Week 4	L5	4	2	Female	White	57	30.1	1
1585	44R8X3	XFnf4yNgsf	6	Week 4	L4	4	2	Female	White	57	30.1	1
1586	44R8X3	XFnf4yNgsf	10	Week 4	L3	4	2	Female	White	57	30.1	1
1587	44R8X3	XFnf4yNgsf	13	Week 4	L2	4	2	Female	White	57	30.1	1
1588	44R8X3	XFnf4yNgsf	12	Week 4	L1	4	2	Female	White	57	30.1	1
1589	44R8X3	XFnf4yNgsf	4	Week 4	T12	4	2	Female	White	57	30.1	1
1590	44R8X3	XFnf4yNgsf	1	Week 12	S1	18	2	Female	White	57	30.1	1
1591	44R8X3	XFnf4yNgsf	7	Week 12	L5	18	2	Female	White	57	30.1	1
1592	44R8X3	XFnf4yNgsf	3	Week 12	L4	18	2	Female	White	57	30.1	1
1593	44R8X3	XFnf4yNgsf	1	Week 12	L3	18	2	Female	White	57	30.1	1
1594	44R8X3	XFnf4yNgsf	10	Week 12	L2	18	2	Female	White	57	30.1	1
1595	44R8X3	XFnf4yNgsf	11	Week 12	L1	18	2	Female	White	57	30.1	1
1596	44R8X3	XFnf4yNgsf	17	Week 12	T12	18	2	Female	White	57	30.1	1
1597	qwYmhz	XFnf4yNgsf	0	Week 0.5	S1	9	2	Female	White	35	23.6	1
1598	qwYmhz	XFnf4yNgsf	5	Week 0.5	L5	9	2	Female	White	35	23.6	1
1599	qwYmhz	XFnf4yNgsf	6	Week 0.5	L4	9	2	Female	White	35	23.6	1
1600	qwYmhz	XFnf4yNgsf	3	Week 0.5	L3	9	2	Female	White	35	23.6	1
1601	qwYmhz	XFnf4yNgsf	7	Week 0.5	L2	9	2	Female	White	35	23.6	1
1602	qwYmhz	XFnf4yNgsf	7	Week 0.5	L1	9	2	Female	White	35	23.6	1
1603	qwYmhz	XFnf4yNgsf	9	Week 0.5	T12	9	2	Female	White	35	23.6	1
1604	qwYmhz	XFnf4yNgsf	12	Week 1	S1	10	2	Female	White	35	23.6	1
1605	qwYmhz	XFnf4yNgsf	16	Week 1	L5	10	2	Female	White	35	23.6	1
1606	qwYmhz	XFnf4yNgsf	17	Week 1	L4	10	2	Female	White	35	23.6	1
1607	qwYmhz	XFnf4yNgsf	13	Week 1	L3	10	2	Female	White	35	23.6	1
1608	qwYmhz	XFnf4yNgsf	4	Week 1	L2	10	2	Female	White	35	23.6	1
1609	qwYmhz	XFnf4yNgsf	4	Week 1	L1	10	2	Female	White	35	23.6	1
1610	qwYmhz	XFnf4yNgsf	2	Week 1	T12	10	2	Female	White	35	23.6	1
1611	qwYmhz	VVu4l6HJD4	36	Week 4	S1	36	2	Female	White	35	23.6	1
1612	qwYmhz	VVu4l6HJD4	40	Week 4	L5	36	2	Female	White	35	23.6	1
1613	qwYmhz	VVu4l6HJD4	35	Week 4	L4	36	2	Female	White	35	23.6	1
1614	qwYmhz	VVu4l6HJD4	22	Week 4	L3	36	2	Female	White	35	23.6	1
1615	qwYmhz	VVu4l6HJD4	9	Week 4	L2	36	2	Female	White	35	23.6	1
1616	qwYmhz	VVu4l6HJD4	5	Week 4	L1	36	2	Female	White	35	23.6	1
1617	qwYmhz	VVu4l6HJD4	0	Week 4	T12	36	2	Female	White	35	23.6	1
1618	qwYmhz	VVu4l6HJD4	37	Week 12	S1	22	2	Female	White	35	23.6	1
1619	qwYmhz	VVu4l6HJD4	41	Week 12	L5	22	2	Female	White	35	23.6	1
1620	qwYmhz	VVu4l6HJD4	38	Week 12	L4	22	2	Female	White	35	23.6	1
1621	qwYmhz	VVu4l6HJD4	26	Week 12	L3	22	2	Female	White	35	23.6	1
1622	qwYmhz	VVu4l6HJD4	18	Week 12	L2	22	2	Female	White	35	23.6	1
1623	qwYmhz	VVu4l6HJD4	19	Week 12	L1	22	2	Female	White	35	23.6	1
1624	qwYmhz	VVu4l6HJD4	15	Week 12	T12	22	2	Female	White	35	23.6	1
1625	TxBqFN	XFnf4yNgsf	2	Week 0.5	S1	0	2	Female	Non white	53	27.5	1
1626	TxBqFN	XFnf4yNgsf	6	Week 0.5	L5	0	2	Female	Non white	53	27.5	1
1627	TxBqFN	XFnf4yNgsf	6	Week 0.5	L4	0	2	Female	Non white	53	27.5	1
1628	TxBqFN	XFnf4yNgsf	8	Week 0.5	L3	0	2	Female	Non white	53	27.5	1
1629	TxBqFN	XFnf4yNgsf	2	Week 0.5	L2	0	2	Female	Non white	53	27.5	1
1630	TxBqFN	XFnf4yNgsf	2	Week 0.5	L1	0	2	Female	Non white	53	27.5	1
1631	TxBqFN	XFnf4yNgsf	2	Week 0.5	T12	0	2	Female	Non white	53	27.5	1
1632	TxBqFN	XFnf4yNgsf	15	Week 1	S1	1	2	Female	Non white	53	27.5	1
1633	TxBqFN	XFnf4yNgsf	13	Week 1	L5	1	2	Female	Non white	53	27.5	1
1634	TxBqFN	XFnf4yNgsf	13	Week 1	L4	1	2	Female	Non white	53	27.5	1
1635	TxBqFN	XFnf4yNgsf	13	Week 1	L3	1	2	Female	Non white	53	27.5	1
1636	TxBqFN	XFnf4yNgsf	14	Week 1	L2	1	2	Female	Non white	53	27.5	1
1637	TxBqFN	XFnf4yNgsf	15	Week 1	L1	1	2	Female	Non white	53	27.5	1
1638	TxBqFN	XFnf4yNgsf	16	Week 1	T12	1	2	Female	Non white	53	27.5	1
1639	TxBqFN	VVu4l6HJD4	20	Week 4	S1	2	2	Female	Non white	53	27.5	1
1640	TxBqFN	VVu4l6HJD4	14	Week 4	L5	2	2	Female	Non white	53	27.5	1
1641	TxBqFN	VVu4l6HJD4	18	Week 4	L4	2	2	Female	Non white	53	27.5	1
1642	TxBqFN	VVu4l6HJD4	18	Week 4	L3	2	2	Female	Non white	53	27.5	1
1643	TxBqFN	VVu4l6HJD4	18	Week 4	L2	2	2	Female	Non white	53	27.5	1
1644	TxBqFN	VVu4l6HJD4	21	Week 4	L1	2	2	Female	Non white	53	27.5	1
1645	TxBqFN	VVu4l6HJD4	22	Week 4	T12	2	2	Female	Non white	53	27.5	1
1646	TxBqFN	VVu4l6HJD4	12	Week 12	S1	6	2	Female	Non white	53	27.5	1
1647	TxBqFN	VVu4l6HJD4	9	Week 12	L5	6	2	Female	Non white	53	27.5	1
1648	TxBqFN	VVu4l6HJD4	13	Week 12	L4	6	2	Female	Non white	53	27.5	1
1649	TxBqFN	VVu4l6HJD4	16	Week 12	L3	6	2	Female	Non white	53	27.5	1
1650	TxBqFN	VVu4l6HJD4	17	Week 12	L2	6	2	Female	Non white	53	27.5	1
1651	TxBqFN	VVu4l6HJD4	19	Week 12	L1	6	2	Female	Non white	53	27.5	1
1652	TxBqFN	VVu4l6HJD4	18	Week 12	T12	6	2	Female	Non white	53	27.5	1
1653	uSmgAi	bfKnniOXoI	8	Week 0.5	S1	1	2	Female	Non white	36	22.9	1
1654	uSmgAi	bfKnniOXoI	7	Week 0.5	L5	1	2	Female	Non white	36	22.9	1
1655	uSmgAi	bfKnniOXoI	8	Week 0.5	L4	1	2	Female	Non white	36	22.9	1
1656	uSmgAi	bfKnniOXoI	9	Week 0.5	L3	1	2	Female	Non white	36	22.9	1
1657	uSmgAi	bfKnniOXoI	9	Week 0.5	L2	1	2	Female	Non white	36	22.9	1
1658	uSmgAi	bfKnniOXoI	9	Week 0.5	L1	1	2	Female	Non white	36	22.9	1
1659	uSmgAi	bfKnniOXoI	7	Week 0.5	T12	1	2	Female	Non white	36	22.9	1
1660	uSmgAi	bfKnniOXoI	6	Week 1	S1	2	2	Female	Non white	36	22.9	1
1661	uSmgAi	bfKnniOXoI	8	Week 1	L5	2	2	Female	Non white	36	22.9	1
1662	uSmgAi	bfKnniOXoI	10	Week 1	L4	2	2	Female	Non white	36	22.9	1
1663	uSmgAi	bfKnniOXoI	9	Week 1	L3	2	2	Female	Non white	36	22.9	1
1664	uSmgAi	bfKnniOXoI	7	Week 1	L2	2	2	Female	Non white	36	22.9	1
1665	uSmgAi	bfKnniOXoI	9	Week 1	L1	2	2	Female	Non white	36	22.9	1
1666	uSmgAi	bfKnniOXoI	8	Week 1	T12	2	2	Female	Non white	36	22.9	1
1667	uSmgAi	QssUVqwEdS	25	Week 4	S1	0	2	Female	Non white	36	22.9	1
1668	uSmgAi	QssUVqwEdS	24	Week 4	L5	0	2	Female	Non white	36	22.9	1
1669	uSmgAi	QssUVqwEdS	26	Week 4	L4	0	2	Female	Non white	36	22.9	1
1670	uSmgAi	QssUVqwEdS	23	Week 4	L3	0	2	Female	Non white	36	22.9	1
1671	uSmgAi	QssUVqwEdS	21	Week 4	L2	0	2	Female	Non white	36	22.9	1
1672	uSmgAi	QssUVqwEdS	22	Week 4	L1	0	2	Female	Non white	36	22.9	1
1673	uSmgAi	QssUVqwEdS	25	Week 4	T12	0	2	Female	Non white	36	22.9	1
1674	JO0iM5	VVu4l6HJD4	7	Week 0.5	S1	2	3	Male	White	26	16.2	3
1675	JO0iM5	VVu4l6HJD4	5	Week 0.5	L5	2	3	Male	White	26	16.2	3
1676	JO0iM5	VVu4l6HJD4	6	Week 0.5	L4	2	3	Male	White	26	16.2	3
1677	JO0iM5	VVu4l6HJD4	5	Week 0.5	L3	2	3	Male	White	26	16.2	3
1678	JO0iM5	VVu4l6HJD4	6	Week 0.5	L2	2	3	Male	White	26	16.2	3
1679	JO0iM5	VVu4l6HJD4	4	Week 0.5	L1	2	3	Male	White	26	16.2	3
1680	JO0iM5	VVu4l6HJD4	5	Week 0.5	T12	2	3	Male	White	26	16.2	3
1681	JO0iM5	XFnf4yNgsf	13	Week 1	S1	2	3	Male	White	26	16.2	3
1682	JO0iM5	XFnf4yNgsf	13	Week 1	L5	2	3	Male	White	26	16.2	3
1683	JO0iM5	XFnf4yNgsf	13	Week 1	L4	2	3	Male	White	26	16.2	3
1684	JO0iM5	XFnf4yNgsf	11	Week 1	L3	2	3	Male	White	26	16.2	3
1685	JO0iM5	XFnf4yNgsf	12	Week 1	L2	2	3	Male	White	26	16.2	3
1686	JO0iM5	XFnf4yNgsf	12	Week 1	L1	2	3	Male	White	26	16.2	3
1687	JO0iM5	XFnf4yNgsf	11	Week 1	T12	2	3	Male	White	26	16.2	3
1688	JO0iM5	QssUVqwEdS	8	Week 4	S1	8	3	Male	White	26	16.2	3
1689	JO0iM5	QssUVqwEdS	12	Week 4	L5	8	3	Male	White	26	16.2	3
1690	JO0iM5	QssUVqwEdS	15	Week 4	L4	8	3	Male	White	26	16.2	3
1691	JO0iM5	QssUVqwEdS	15	Week 4	L3	8	3	Male	White	26	16.2	3
1692	JO0iM5	QssUVqwEdS	13	Week 4	L2	8	3	Male	White	26	16.2	3
1693	JO0iM5	QssUVqwEdS	13	Week 4	L1	8	3	Male	White	26	16.2	3
1694	JO0iM5	QssUVqwEdS	16	Week 4	T12	8	3	Male	White	26	16.2	3
1695	JO0iM5	QssUVqwEdS	NA	Week 12	S1	NA	3	Male	White	26	16.2	3
1696	JO0iM5	QssUVqwEdS	NA	Week 12	L5	NA	3	Male	White	26	16.2	3
1697	JO0iM5	QssUVqwEdS	NA	Week 12	L4	NA	3	Male	White	26	16.2	3
1698	JO0iM5	QssUVqwEdS	NA	Week 12	L3	NA	3	Male	White	26	16.2	3
1699	JO0iM5	QssUVqwEdS	NA	Week 12	L2	NA	3	Male	White	26	16.2	3
1700	JO0iM5	QssUVqwEdS	NA	Week 12	L1	NA	3	Male	White	26	16.2	3
1701	JO0iM5	QssUVqwEdS	NA	Week 12	T12	NA	3	Male	White	26	16.2	3
1702	4uMS9o	QssUVqwEdS	28	Week 0.5	S1	2	2	Male	Non white	42	25.1	1
1703	4uMS9o	QssUVqwEdS	26	Week 0.5	L5	2	2	Male	Non white	42	25.1	1
1704	4uMS9o	QssUVqwEdS	27	Week 0.5	L4	2	2	Male	Non white	42	25.1	1
1705	4uMS9o	QssUVqwEdS	29	Week 0.5	L3	2	2	Male	Non white	42	25.1	1
1706	4uMS9o	QssUVqwEdS	28	Week 0.5	L2	2	2	Male	Non white	42	25.1	1
1707	4uMS9o	QssUVqwEdS	26	Week 0.5	L1	2	2	Male	Non white	42	25.1	1
1708	4uMS9o	QssUVqwEdS	26	Week 0.5	T12	2	2	Male	Non white	42	25.1	1
1709	4uMS9o	QssUVqwEdS	28	Week 1	S1	1	2	Male	Non white	42	25.1	1
1710	4uMS9o	QssUVqwEdS	26	Week 1	L5	1	2	Male	Non white	42	25.1	1
1711	4uMS9o	QssUVqwEdS	28	Week 1	L4	1	2	Male	Non white	42	25.1	1
1712	4uMS9o	QssUVqwEdS	30	Week 1	L3	1	2	Male	Non white	42	25.1	1
1713	4uMS9o	QssUVqwEdS	28	Week 1	L2	1	2	Male	Non white	42	25.1	1
1714	4uMS9o	QssUVqwEdS	28	Week 1	L1	1	2	Male	Non white	42	25.1	1
1715	4uMS9o	QssUVqwEdS	27	Week 1	T12	1	2	Male	Non white	42	25.1	1
1716	4uMS9o	VVu4l6HJD4	2	Week 4	S1	6	2	Male	Non white	42	25.1	1
1717	4uMS9o	VVu4l6HJD4	1	Week 4	L5	6	2	Male	Non white	42	25.1	1
1718	4uMS9o	VVu4l6HJD4	3	Week 4	L4	6	2	Male	Non white	42	25.1	1
1719	4uMS9o	VVu4l6HJD4	1	Week 4	L3	6	2	Male	Non white	42	25.1	1
1720	4uMS9o	VVu4l6HJD4	3	Week 4	L2	6	2	Male	Non white	42	25.1	1
1721	4uMS9o	VVu4l6HJD4	3	Week 4	L1	6	2	Male	Non white	42	25.1	1
1722	4uMS9o	VVu4l6HJD4	4	Week 4	T12	6	2	Male	Non white	42	25.1	1
1723	4uMS9o	VVu4l6HJD4	3	Week 12	S1	3	2	Male	Non white	42	25.1	1
1724	4uMS9o	VVu4l6HJD4	4	Week 12	L5	3	2	Male	Non white	42	25.1	1
1725	4uMS9o	VVu4l6HJD4	4	Week 12	L4	3	2	Male	Non white	42	25.1	1
1726	4uMS9o	VVu4l6HJD4	4	Week 12	L3	3	2	Male	Non white	42	25.1	1
1727	4uMS9o	VVu4l6HJD4	4	Week 12	L2	3	2	Male	Non white	42	25.1	1
1728	4uMS9o	VVu4l6HJD4	8	Week 12	L1	3	2	Male	Non white	42	25.1	1
1729	4uMS9o	VVu4l6HJD4	6	Week 12	T12	3	2	Male	Non white	42	25.1	1
1730	5kcNxt	VVu4l6HJD4	13	Week 0.5	S1	12	3	Female	White	25	42.3	3
1731	5kcNxt	VVu4l6HJD4	12	Week 0.5	L5	12	3	Female	White	25	42.3	3
1732	5kcNxt	VVu4l6HJD4	10	Week 0.5	L4	12	3	Female	White	25	42.3	3
1733	5kcNxt	VVu4l6HJD4	15	Week 0.5	L3	12	3	Female	White	25	42.3	3
1734	5kcNxt	VVu4l6HJD4	14	Week 0.5	L2	12	3	Female	White	25	42.3	3
1735	5kcNxt	VVu4l6HJD4	5	Week 0.5	L1	12	3	Female	White	25	42.3	3
1736	5kcNxt	VVu4l6HJD4	1	Week 0.5	T12	12	3	Female	White	25	42.3	3
1737	5kcNxt	XFnf4yNgsf	13	Week 1	S1	9	3	Female	White	25	42.3	3
1738	5kcNxt	XFnf4yNgsf	14	Week 1	L5	9	3	Female	White	25	42.3	3
1739	5kcNxt	XFnf4yNgsf	15	Week 1	L4	9	3	Female	White	25	42.3	3
1740	5kcNxt	XFnf4yNgsf	17	Week 1	L3	9	3	Female	White	25	42.3	3
1741	5kcNxt	XFnf4yNgsf	19	Week 1	L2	9	3	Female	White	25	42.3	3
1742	5kcNxt	XFnf4yNgsf	18	Week 1	L1	9	3	Female	White	25	42.3	3
1743	5kcNxt	XFnf4yNgsf	22	Week 1	T12	9	3	Female	White	25	42.3	3
1744	5kcNxt	QssUVqwEdS	11	Week 4	S1	1	3	Female	White	25	42.3	3
1745	5kcNxt	QssUVqwEdS	10	Week 4	L5	1	3	Female	White	25	42.3	3
1746	5kcNxt	QssUVqwEdS	6	Week 4	L4	1	3	Female	White	25	42.3	3
1747	5kcNxt	QssUVqwEdS	11	Week 4	L3	1	3	Female	White	25	42.3	3
1748	5kcNxt	QssUVqwEdS	12	Week 4	L2	1	3	Female	White	25	42.3	3
1749	5kcNxt	QssUVqwEdS	14	Week 4	L1	1	3	Female	White	25	42.3	3
1750	5kcNxt	QssUVqwEdS	10	Week 4	T12	1	3	Female	White	25	42.3	3
1751	O7JKP9	XFnf4yNgsf	27	Week 0.5	S1	10	1	Male	Unknown/more than one race	56	29.5	0
1752	O7JKP9	XFnf4yNgsf	22	Week 0.5	L5	10	1	Male	Unknown/more than one race	56	29.5	0
1753	O7JKP9	XFnf4yNgsf	25	Week 0.5	L4	10	1	Male	Unknown/more than one race	56	29.5	0
1754	O7JKP9	XFnf4yNgsf	21	Week 0.5	L3	10	1	Male	Unknown/more than one race	56	29.5	0
1755	O7JKP9	XFnf4yNgsf	21	Week 0.5	L2	10	1	Male	Unknown/more than one race	56	29.5	0
1756	O7JKP9	XFnf4yNgsf	18	Week 0.5	L1	10	1	Male	Unknown/more than one race	56	29.5	0
1757	O7JKP9	XFnf4yNgsf	17	Week 0.5	T12	10	1	Male	Unknown/more than one race	56	29.5	0
1758	O7JKP9	XFnf4yNgsf	0	Week 1	S1	3	1	Male	Unknown/more than one race	56	29.5	0
1759	O7JKP9	XFnf4yNgsf	3	Week 1	L5	3	1	Male	Unknown/more than one race	56	29.5	0
1760	O7JKP9	XFnf4yNgsf	0	Week 1	L4	3	1	Male	Unknown/more than one race	56	29.5	0
1761	O7JKP9	XFnf4yNgsf	3	Week 1	L3	3	1	Male	Unknown/more than one race	56	29.5	0
1762	O7JKP9	XFnf4yNgsf	4	Week 1	L2	3	1	Male	Unknown/more than one race	56	29.5	0
1763	O7JKP9	XFnf4yNgsf	1	Week 1	L1	3	1	Male	Unknown/more than one race	56	29.5	0
1764	O7JKP9	XFnf4yNgsf	3	Week 1	T12	3	1	Male	Unknown/more than one race	56	29.5	0
1765	jLJ41s	XFnf4yNgsf	15	Week 0.5	S1	5	3	Female	Non white	20	22.6	3
1766	jLJ41s	XFnf4yNgsf	15	Week 0.5	L5	5	3	Female	Non white	20	22.6	3
1767	jLJ41s	XFnf4yNgsf	17	Week 0.5	L4	5	3	Female	Non white	20	22.6	3
1768	jLJ41s	XFnf4yNgsf	18	Week 0.5	L3	5	3	Female	Non white	20	22.6	3
1769	jLJ41s	XFnf4yNgsf	15	Week 0.5	L2	5	3	Female	Non white	20	22.6	3
1770	jLJ41s	XFnf4yNgsf	15	Week 0.5	L1	5	3	Female	Non white	20	22.6	3
1771	jLJ41s	XFnf4yNgsf	10	Week 0.5	T12	5	3	Female	Non white	20	22.6	3
1772	jLJ41s	R3XaJOzrmB	21	Week 1	S1	16	3	Female	Non white	20	22.6	3
1773	jLJ41s	R3XaJOzrmB	24	Week 1	L5	16	3	Female	Non white	20	22.6	3
1774	jLJ41s	R3XaJOzrmB	27	Week 1	L4	16	3	Female	Non white	20	22.6	3
1775	jLJ41s	R3XaJOzrmB	29	Week 1	L3	16	3	Female	Non white	20	22.6	3
1776	jLJ41s	R3XaJOzrmB	20	Week 1	L2	16	3	Female	Non white	20	22.6	3
1777	jLJ41s	R3XaJOzrmB	9	Week 1	L1	16	3	Female	Non white	20	22.6	3
1778	jLJ41s	R3XaJOzrmB	5	Week 1	T12	16	3	Female	Non white	20	22.6	3
1779	jLJ41s	VVu4l6HJD4	16	Week 4	S1	16	3	Female	Non white	20	22.6	3
1780	jLJ41s	VVu4l6HJD4	20	Week 4	L5	16	3	Female	Non white	20	22.6	3
1781	jLJ41s	VVu4l6HJD4	25	Week 4	L4	16	3	Female	Non white	20	22.6	3
1782	jLJ41s	VVu4l6HJD4	24	Week 4	L3	16	3	Female	Non white	20	22.6	3
1783	jLJ41s	VVu4l6HJD4	16	Week 4	L2	16	3	Female	Non white	20	22.6	3
1784	jLJ41s	VVu4l6HJD4	4	Week 4	L1	16	3	Female	Non white	20	22.6	3
1785	jLJ41s	VVu4l6HJD4	0	Week 4	T12	16	3	Female	Non white	20	22.6	3
1786	jLJ41s	VVu4l6HJD4	NA	Week 12	S1	NA	3	Female	Non white	20	22.6	3
1787	jLJ41s	VVu4l6HJD4	NA	Week 12	L5	NA	3	Female	Non white	20	22.6	3
1788	jLJ41s	VVu4l6HJD4	NA	Week 12	L4	NA	3	Female	Non white	20	22.6	3
1789	jLJ41s	VVu4l6HJD4	NA	Week 12	L3	NA	3	Female	Non white	20	22.6	3
1790	jLJ41s	VVu4l6HJD4	NA	Week 12	L2	NA	3	Female	Non white	20	22.6	3
1791	jLJ41s	VVu4l6HJD4	NA	Week 12	L1	NA	3	Female	Non white	20	22.6	3
1792	jLJ41s	VVu4l6HJD4	NA	Week 12	T12	NA	3	Female	Non white	20	22.6	3
1793	jxfPlO	bfKnniOXoI	45	Week 0.5	S1	2	2	Male	Unknown/more than one race	32	27.3	2
1794	jxfPlO	bfKnniOXoI	48	Week 0.5	L5	2	2	Male	Unknown/more than one race	32	27.3	2
1795	jxfPlO	bfKnniOXoI	51	Week 0.5	L4	2	2	Male	Unknown/more than one race	32	27.3	2
1796	jxfPlO	bfKnniOXoI	52	Week 0.5	L3	2	2	Male	Unknown/more than one race	32	27.3	2
1797	jxfPlO	bfKnniOXoI	50	Week 0.5	L2	2	2	Male	Unknown/more than one race	32	27.3	2
1798	jxfPlO	bfKnniOXoI	49	Week 0.5	L1	2	2	Male	Unknown/more than one race	32	27.3	2
1799	jxfPlO	bfKnniOXoI	47	Week 0.5	T12	2	2	Male	Unknown/more than one race	32	27.3	2
1800	jxfPlO	bfKnniOXoI	8	Week 1	S1	2	2	Male	Unknown/more than one race	32	27.3	2
1801	jxfPlO	bfKnniOXoI	7	Week 1	L5	2	2	Male	Unknown/more than one race	32	27.3	2
1802	jxfPlO	bfKnniOXoI	7	Week 1	L4	2	2	Male	Unknown/more than one race	32	27.3	2
1803	jxfPlO	bfKnniOXoI	6	Week 1	L3	2	2	Male	Unknown/more than one race	32	27.3	2
1804	jxfPlO	bfKnniOXoI	6	Week 1	L2	2	2	Male	Unknown/more than one race	32	27.3	2
1805	jxfPlO	bfKnniOXoI	4	Week 1	L1	2	2	Male	Unknown/more than one race	32	27.3	2
1806	jxfPlO	bfKnniOXoI	6	Week 1	T12	2	2	Male	Unknown/more than one race	32	27.3	2
1807	jxfPlO	XFnf4yNgsf	15	Week 4	S1	3	2	Male	Unknown/more than one race	32	27.3	2
1808	jxfPlO	XFnf4yNgsf	16	Week 4	L5	3	2	Male	Unknown/more than one race	32	27.3	2
1809	jxfPlO	XFnf4yNgsf	13	Week 4	L4	3	2	Male	Unknown/more than one race	32	27.3	2
1810	jxfPlO	XFnf4yNgsf	13	Week 4	L3	3	2	Male	Unknown/more than one race	32	27.3	2
1811	jxfPlO	XFnf4yNgsf	14	Week 4	L2	3	2	Male	Unknown/more than one race	32	27.3	2
1812	jxfPlO	XFnf4yNgsf	20	Week 4	L1	3	2	Male	Unknown/more than one race	32	27.3	2
1813	jxfPlO	XFnf4yNgsf	12	Week 4	T12	3	2	Male	Unknown/more than one race	32	27.3	2
1814	jxfPlO	XFnf4yNgsf	0	Week 12	S1	11	2	Male	Unknown/more than one race	32	27.3	2
1815	jxfPlO	XFnf4yNgsf	0	Week 12	L5	11	2	Male	Unknown/more than one race	32	27.3	2
1816	jxfPlO	XFnf4yNgsf	0	Week 12	L4	11	2	Male	Unknown/more than one race	32	27.3	2
1817	jxfPlO	XFnf4yNgsf	8	Week 12	L3	11	2	Male	Unknown/more than one race	32	27.3	2
1818	jxfPlO	XFnf4yNgsf	10	Week 12	L2	11	2	Male	Unknown/more than one race	32	27.3	2
1819	jxfPlO	XFnf4yNgsf	11	Week 12	L1	11	2	Male	Unknown/more than one race	32	27.3	2
1820	jxfPlO	XFnf4yNgsf	11	Week 12	T12	11	2	Male	Unknown/more than one race	32	27.3	2
1821	hf4bc2	QssUVqwEdS	23	Week 0.5	S1	2	2	Female	White	54	31.6	1
1822	hf4bc2	QssUVqwEdS	20	Week 0.5	L5	2	2	Female	White	54	31.6	1
1823	hf4bc2	QssUVqwEdS	20	Week 0.5	L4	2	2	Female	White	54	31.6	1
1824	hf4bc2	QssUVqwEdS	25	Week 0.5	L3	2	2	Female	White	54	31.6	1
1825	hf4bc2	QssUVqwEdS	24	Week 0.5	L2	2	2	Female	White	54	31.6	1
1826	hf4bc2	QssUVqwEdS	24	Week 0.5	L1	2	2	Female	White	54	31.6	1
1827	hf4bc2	QssUVqwEdS	25	Week 0.5	T12	2	2	Female	White	54	31.6	1
1828	hf4bc2	QssUVqwEdS	20	Week 1	S1	4	2	Female	White	54	31.6	1
1829	hf4bc2	QssUVqwEdS	18	Week 1	L5	4	2	Female	White	54	31.6	1
1830	hf4bc2	QssUVqwEdS	19	Week 1	L4	4	2	Female	White	54	31.6	1
1831	hf4bc2	QssUVqwEdS	24	Week 1	L3	4	2	Female	White	54	31.6	1
1832	hf4bc2	QssUVqwEdS	24	Week 1	L2	4	2	Female	White	54	31.6	1
1833	hf4bc2	QssUVqwEdS	24	Week 1	L1	4	2	Female	White	54	31.6	1
1834	hf4bc2	QssUVqwEdS	24	Week 1	T12	4	2	Female	White	54	31.6	1
1835	hf4bc2	R3XaJOzrmB	15	Week 4	S1	3	2	Female	White	54	31.6	1
1836	hf4bc2	R3XaJOzrmB	13	Week 4	L5	3	2	Female	White	54	31.6	1
1837	hf4bc2	R3XaJOzrmB	10	Week 4	L4	3	2	Female	White	54	31.6	1
1838	hf4bc2	R3XaJOzrmB	16	Week 4	L3	3	2	Female	White	54	31.6	1
1839	hf4bc2	R3XaJOzrmB	15	Week 4	L2	3	2	Female	White	54	31.6	1
1840	hf4bc2	R3XaJOzrmB	14	Week 4	L1	3	2	Female	White	54	31.6	1
1841	hf4bc2	R3XaJOzrmB	12	Week 4	T12	3	2	Female	White	54	31.6	1
1842	hf4bc2	R3XaJOzrmB	15	Week 12	S1	3	2	Female	White	54	31.6	1
1843	hf4bc2	R3XaJOzrmB	13	Week 12	L5	3	2	Female	White	54	31.6	1
1844	hf4bc2	R3XaJOzrmB	10	Week 12	L4	3	2	Female	White	54	31.6	1
1845	hf4bc2	R3XaJOzrmB	16	Week 12	L3	3	2	Female	White	54	31.6	1
1846	hf4bc2	R3XaJOzrmB	15	Week 12	L2	3	2	Female	White	54	31.6	1
1847	hf4bc2	R3XaJOzrmB	14	Week 12	L1	3	2	Female	White	54	31.6	1
1848	hf4bc2	R3XaJOzrmB	12	Week 12	T12	3	2	Female	White	54	31.6	1
1849	vl6UJv	VVu4l6HJD4	6	Week 0.5	S1	6	3	Female	White	50	27.4	2
1850	vl6UJv	VVu4l6HJD4	7	Week 0.5	L5	6	3	Female	White	50	27.4	2
1851	vl6UJv	VVu4l6HJD4	5	Week 0.5	L4	6	3	Female	White	50	27.4	2
1852	vl6UJv	VVu4l6HJD4	4	Week 0.5	L3	6	3	Female	White	50	27.4	2
1853	vl6UJv	VVu4l6HJD4	3	Week 0.5	L2	6	3	Female	White	50	27.4	2
1854	vl6UJv	VVu4l6HJD4	1	Week 0.5	L1	6	3	Female	White	50	27.4	2
1855	vl6UJv	VVu4l6HJD4	0	Week 0.5	T12	6	3	Female	White	50	27.4	2
1856	vl6UJv	QssUVqwEdS	5	Week 1	S1	1	3	Female	White	50	27.4	2
1857	vl6UJv	QssUVqwEdS	5	Week 1	L5	1	3	Female	White	50	27.4	2
1858	vl6UJv	QssUVqwEdS	2	Week 1	L4	1	3	Female	White	50	27.4	2
1859	vl6UJv	QssUVqwEdS	4	Week 1	L3	1	3	Female	White	50	27.4	2
1860	vl6UJv	QssUVqwEdS	0	Week 1	L2	1	3	Female	White	50	27.4	2
1861	vl6UJv	QssUVqwEdS	4	Week 1	L1	1	3	Female	White	50	27.4	2
1862	vl6UJv	QssUVqwEdS	6	Week 1	T12	1	3	Female	White	50	27.4	2
1863	S52stS	QssUVqwEdS	7	Week 0.5	S1	1	5	Female	White	21	17.4	4
1864	S52stS	QssUVqwEdS	7	Week 0.5	L5	1	5	Female	White	21	17.4	4
1865	S52stS	QssUVqwEdS	10	Week 0.5	L4	1	5	Female	White	21	17.4	4
1866	S52stS	QssUVqwEdS	9	Week 0.5	L3	1	5	Female	White	21	17.4	4
1867	S52stS	QssUVqwEdS	7	Week 0.5	L2	1	5	Female	White	21	17.4	4
1868	S52stS	QssUVqwEdS	8	Week 0.5	L1	1	5	Female	White	21	17.4	4
1869	S52stS	QssUVqwEdS	6	Week 0.5	T12	1	5	Female	White	21	17.4	4
1870	S52stS	bfKnniOXoI	1	Week 1	S1	1	5	Female	White	21	17.4	4
1871	S52stS	bfKnniOXoI	1	Week 1	L5	1	5	Female	White	21	17.4	4
1872	S52stS	bfKnniOXoI	2	Week 1	L4	1	5	Female	White	21	17.4	4
1873	S52stS	bfKnniOXoI	0	Week 1	L3	1	5	Female	White	21	17.4	4
1874	S52stS	bfKnniOXoI	0	Week 1	L2	1	5	Female	White	21	17.4	4
1875	S52stS	bfKnniOXoI	1	Week 1	L1	1	5	Female	White	21	17.4	4
1876	S52stS	bfKnniOXoI	2	Week 1	T12	1	5	Female	White	21	17.4	4
1877	S52stS	R3XaJOzrmB	4	Week 4	S1	1	5	Female	White	21	17.4	4
1878	S52stS	R3XaJOzrmB	5	Week 4	L5	1	5	Female	White	21	17.4	4
1879	S52stS	R3XaJOzrmB	6	Week 4	L4	1	5	Female	White	21	17.4	4
1880	S52stS	R3XaJOzrmB	6	Week 4	L3	1	5	Female	White	21	17.4	4
1881	S52stS	R3XaJOzrmB	5	Week 4	L2	1	5	Female	White	21	17.4	4
1882	S52stS	R3XaJOzrmB	4	Week 4	L1	1	5	Female	White	21	17.4	4
1883	S52stS	R3XaJOzrmB	5	Week 4	T12	1	5	Female	White	21	17.4	4
1884	S52stS	XFnf4yNgsf	4	Week 12	S1	4	5	Female	White	21	17.4	4
1885	S52stS	XFnf4yNgsf	5	Week 12	L5	4	5	Female	White	21	17.4	4
1886	S52stS	XFnf4yNgsf	3	Week 12	L4	4	5	Female	White	21	17.4	4
1887	S52stS	XFnf4yNgsf	5	Week 12	L3	4	5	Female	White	21	17.4	4
1888	S52stS	XFnf4yNgsf	8	Week 12	L2	4	5	Female	White	21	17.4	4
1889	S52stS	XFnf4yNgsf	7	Week 12	L1	4	5	Female	White	21	17.4	4
1890	S52stS	XFnf4yNgsf	8	Week 12	T12	4	5	Female	White	21	17.4	4
1891	vT1IMg	VVu4l6HJD4	11	Week 0.5	S1	1	2	Female	White	22	36.9	2
1892	vT1IMg	VVu4l6HJD4	8	Week 0.5	L5	1	2	Female	White	22	36.9	2
1893	vT1IMg	VVu4l6HJD4	10	Week 0.5	L4	1	2	Female	White	22	36.9	2
1894	vT1IMg	VVu4l6HJD4	10	Week 0.5	L3	1	2	Female	White	22	36.9	2
1895	vT1IMg	VVu4l6HJD4	9	Week 0.5	L2	1	2	Female	White	22	36.9	2
1896	vT1IMg	VVu4l6HJD4	11	Week 0.5	L1	1	2	Female	White	22	36.9	2
1897	vT1IMg	VVu4l6HJD4	12	Week 0.5	T12	1	2	Female	White	22	36.9	2
1898	vT1IMg	XFnf4yNgsf	18	Week 1	S1	15	2	Female	White	22	36.9	2
1899	vT1IMg	XFnf4yNgsf	12	Week 1	L5	15	2	Female	White	22	36.9	2
1900	vT1IMg	XFnf4yNgsf	11	Week 1	L4	15	2	Female	White	22	36.9	2
1901	vT1IMg	XFnf4yNgsf	7	Week 1	L3	15	2	Female	White	22	36.9	2
1902	vT1IMg	XFnf4yNgsf	5	Week 1	L2	15	2	Female	White	22	36.9	2
1903	vT1IMg	XFnf4yNgsf	0	Week 1	L1	15	2	Female	White	22	36.9	2
1904	vT1IMg	XFnf4yNgsf	3	Week 1	T12	15	2	Female	White	22	36.9	2
1905	b2kw62	QssUVqwEdS	4	Week 0.5	S1	1	4	Female	White	45	22.2	3
1906	b2kw62	QssUVqwEdS	2	Week 0.5	L5	1	4	Female	White	45	22.2	3
1907	b2kw62	QssUVqwEdS	5	Week 0.5	L4	1	4	Female	White	45	22.2	3
1908	b2kw62	QssUVqwEdS	4	Week 0.5	L3	1	4	Female	White	45	22.2	3
1909	b2kw62	QssUVqwEdS	2	Week 0.5	L2	1	4	Female	White	45	22.2	3
1910	b2kw62	QssUVqwEdS	1	Week 0.5	L1	1	4	Female	White	45	22.2	3
1911	b2kw62	QssUVqwEdS	5	Week 0.5	T12	1	4	Female	White	45	22.2	3
1912	b2kw62	VVu4l6HJD4	0	Week 1	S1	2	4	Female	White	45	22.2	3
1913	b2kw62	VVu4l6HJD4	1	Week 1	L5	2	4	Female	White	45	22.2	3
1914	b2kw62	VVu4l6HJD4	3	Week 1	L4	2	4	Female	White	45	22.2	3
1915	b2kw62	VVu4l6HJD4	1	Week 1	L3	2	4	Female	White	45	22.2	3
1916	b2kw62	VVu4l6HJD4	4	Week 1	L2	2	4	Female	White	45	22.2	3
1917	b2kw62	VVu4l6HJD4	2	Week 1	L1	2	4	Female	White	45	22.2	3
1918	b2kw62	VVu4l6HJD4	2	Week 1	T12	2	4	Female	White	45	22.2	3
1919	b2kw62	XFnf4yNgsf	4	Week 4	S1	6	4	Female	White	45	22.2	3
1920	b2kw62	XFnf4yNgsf	4	Week 4	L5	6	4	Female	White	45	22.2	3
1921	b2kw62	XFnf4yNgsf	8	Week 4	L4	6	4	Female	White	45	22.2	3
1922	b2kw62	XFnf4yNgsf	4	Week 4	L3	6	4	Female	White	45	22.2	3
1923	b2kw62	XFnf4yNgsf	1	Week 4	L2	6	4	Female	White	45	22.2	3
1924	b2kw62	XFnf4yNgsf	8	Week 4	L1	6	4	Female	White	45	22.2	3
1925	b2kw62	XFnf4yNgsf	10	Week 4	T12	6	4	Female	White	45	22.2	3
1926	b2kw62	XFnf4yNgsf	4	Week 12	S1	2	4	Female	White	45	22.2	3
1927	b2kw62	XFnf4yNgsf	4	Week 12	L5	2	4	Female	White	45	22.2	3
1928	b2kw62	XFnf4yNgsf	7	Week 12	L4	2	4	Female	White	45	22.2	3
1929	b2kw62	XFnf4yNgsf	3	Week 12	L3	2	4	Female	White	45	22.2	3
1930	b2kw62	XFnf4yNgsf	3	Week 12	L2	2	4	Female	White	45	22.2	3
1931	b2kw62	XFnf4yNgsf	3	Week 12	L1	2	4	Female	White	45	22.2	3
1932	b2kw62	XFnf4yNgsf	6	Week 12	T12	2	4	Female	White	45	22.2	3
1933	UpDoDj	QssUVqwEdS	0	Week 0.5	S1	20	2	Female	White	52	58.6	1
1934	UpDoDj	QssUVqwEdS	0	Week 0.5	L5	20	2	Female	White	52	58.6	1
1935	UpDoDj	QssUVqwEdS	1	Week 0.5	L4	20	2	Female	White	52	58.6	1
1936	UpDoDj	QssUVqwEdS	5	Week 0.5	L3	20	2	Female	White	52	58.6	1
1937	UpDoDj	QssUVqwEdS	9	Week 0.5	L2	20	2	Female	White	52	58.6	1
1938	UpDoDj	QssUVqwEdS	12	Week 0.5	L1	20	2	Female	White	52	58.6	1
1939	UpDoDj	QssUVqwEdS	20	Week 0.5	T12	20	2	Female	White	52	58.6	1
1940	UpDoDj	QssUVqwEdS	4	Week 1	S1	40	2	Female	White	52	58.6	1
1941	UpDoDj	QssUVqwEdS	2	Week 1	L5	40	2	Female	White	52	58.6	1
1942	UpDoDj	QssUVqwEdS	1	Week 1	L4	40	2	Female	White	52	58.6	1
1943	UpDoDj	QssUVqwEdS	10	Week 1	L3	40	2	Female	White	52	58.6	1
1944	UpDoDj	QssUVqwEdS	17	Week 1	L2	40	2	Female	White	52	58.6	1
1945	UpDoDj	QssUVqwEdS	25	Week 1	L1	40	2	Female	White	52	58.6	1
1946	UpDoDj	QssUVqwEdS	36	Week 1	T12	40	2	Female	White	52	58.6	1
1947	UpDoDj	bfKnniOXoI	NA	Week 4	S1	NA	2	Female	White	52	58.6	1
1948	UpDoDj	bfKnniOXoI	NA	Week 4	L5	NA	2	Female	White	52	58.6	1
1949	UpDoDj	bfKnniOXoI	NA	Week 4	L4	NA	2	Female	White	52	58.6	1
1950	UpDoDj	bfKnniOXoI	NA	Week 4	L3	NA	2	Female	White	52	58.6	1
1951	UpDoDj	bfKnniOXoI	NA	Week 4	L2	NA	2	Female	White	52	58.6	1
1952	UpDoDj	bfKnniOXoI	NA	Week 4	L1	NA	2	Female	White	52	58.6	1
1953	UpDoDj	bfKnniOXoI	NA	Week 4	T12	NA	2	Female	White	52	58.6	1
1954	UpDoDj	bfKnniOXoI	NA	Week 12	S1	NA	2	Female	White	52	58.6	1
1955	UpDoDj	bfKnniOXoI	NA	Week 12	L5	NA	2	Female	White	52	58.6	1
1956	UpDoDj	bfKnniOXoI	NA	Week 12	L4	NA	2	Female	White	52	58.6	1
1957	UpDoDj	bfKnniOXoI	NA	Week 12	L3	NA	2	Female	White	52	58.6	1
1958	UpDoDj	bfKnniOXoI	NA	Week 12	L2	NA	2	Female	White	52	58.6	1
1959	UpDoDj	bfKnniOXoI	NA	Week 12	L1	NA	2	Female	White	52	58.6	1
1960	UpDoDj	bfKnniOXoI	NA	Week 12	T12	NA	2	Female	White	52	58.6	1
1961	QHd8ig	QssUVqwEdS	4	Week 0.5	S1	9	2	Female	White	29	32	3
1962	QHd8ig	QssUVqwEdS	2	Week 0.5	L5	9	2	Female	White	29	32	3
1963	QHd8ig	QssUVqwEdS	1	Week 0.5	L4	9	2	Female	White	29	32	3
1964	QHd8ig	QssUVqwEdS	2	Week 0.5	L3	9	2	Female	White	29	32	3
1965	QHd8ig	QssUVqwEdS	3	Week 0.5	L2	9	2	Female	White	29	32	3
1966	QHd8ig	QssUVqwEdS	2	Week 0.5	L1	9	2	Female	White	29	32	3
1967	QHd8ig	QssUVqwEdS	5	Week 0.5	T12	9	2	Female	White	29	32	3
1968	QHd8ig	bfKnniOXoI	4	Week 1	S1	5	2	Female	White	29	32	3
1969	QHd8ig	bfKnniOXoI	2	Week 1	L5	5	2	Female	White	29	32	3
1970	QHd8ig	bfKnniOXoI	3	Week 1	L4	5	2	Female	White	29	32	3
1971	QHd8ig	bfKnniOXoI	4	Week 1	L3	5	2	Female	White	29	32	3
1972	QHd8ig	bfKnniOXoI	4	Week 1	L2	5	2	Female	White	29	32	3
1973	QHd8ig	bfKnniOXoI	0	Week 1	L1	5	2	Female	White	29	32	3
1974	QHd8ig	bfKnniOXoI	1	Week 1	T12	5	2	Female	White	29	32	3
1975	QHd8ig	QssUVqwEdS	18	Week 4	S1	0	2	Female	White	29	32	3
1976	QHd8ig	QssUVqwEdS	18	Week 4	L5	0	2	Female	White	29	32	3
1977	QHd8ig	QssUVqwEdS	20	Week 4	L4	0	2	Female	White	29	32	3
1978	QHd8ig	QssUVqwEdS	22	Week 4	L3	0	2	Female	White	29	32	3
1979	QHd8ig	QssUVqwEdS	24	Week 4	L2	0	2	Female	White	29	32	3
1980	QHd8ig	QssUVqwEdS	19	Week 4	L1	0	2	Female	White	29	32	3
1981	QHd8ig	QssUVqwEdS	18	Week 4	T12	0	2	Female	White	29	32	3
1982	QHd8ig	QssUVqwEdS	10	Week 12	S1	0	2	Female	White	29	32	3
1983	QHd8ig	QssUVqwEdS	10	Week 12	L5	0	2	Female	White	29	32	3
1984	QHd8ig	QssUVqwEdS	7	Week 12	L4	0	2	Female	White	29	32	3
1985	QHd8ig	QssUVqwEdS	7	Week 12	L3	0	2	Female	White	29	32	3
1986	QHd8ig	QssUVqwEdS	9	Week 12	L2	0	2	Female	White	29	32	3
1987	QHd8ig	QssUVqwEdS	9	Week 12	L1	0	2	Female	White	29	32	3
1988	QHd8ig	QssUVqwEdS	10	Week 12	T12	0	2	Female	White	29	32	3
1989	Pz85QF	QssUVqwEdS	25	Week 0.5	S1	9	2	Female	White	43	21.9	1
1990	Pz85QF	QssUVqwEdS	27	Week 0.5	L5	9	2	Female	White	43	21.9	1
1991	Pz85QF	QssUVqwEdS	32	Week 0.5	L4	9	2	Female	White	43	21.9	1
1992	Pz85QF	QssUVqwEdS	34	Week 0.5	L3	9	2	Female	White	43	21.9	1
1993	Pz85QF	QssUVqwEdS	34	Week 0.5	L2	9	2	Female	White	43	21.9	1
1994	Pz85QF	QssUVqwEdS	33	Week 0.5	L1	9	2	Female	White	43	21.9	1
1995	Pz85QF	QssUVqwEdS	34	Week 0.5	T12	9	2	Female	White	43	21.9	1
1996	Pz85QF	QssUVqwEdS	4	Week 1	S1	1	2	Female	White	43	21.9	1
1997	Pz85QF	QssUVqwEdS	4	Week 1	L5	1	2	Female	White	43	21.9	1
1998	Pz85QF	QssUVqwEdS	5	Week 1	L4	1	2	Female	White	43	21.9	1
1999	Pz85QF	QssUVqwEdS	4	Week 1	L3	1	2	Female	White	43	21.9	1
[truncated: 1,116 more rows]
